# Supplementary material for: Histone Methylation of H3K4 Involved in the Anorexia of Carnivorous Mandarin Fish (Siniperca chuatsi) After Feeding on a Carbohydrate-Rich Diet
Source: Front Endocrinol (Lausanne). 2020 Jun 19;11:323. doi: 10.3389/fendo.2020.00323 (PMC7316955; doi:10.3389/fendo.2020.00323)
Supplement: Data Sheet 1 — The expression profile of the 31,369 up- and 5,871 down-regulated genes. [file Data_Sheet_1.xls]

GeneID	Length	A-Expression	B-Expression	log2Ratio(B/A)	q-value(Storey et al. 2003)	Up-Down-Regulation(B/A)	p-value	Nr	Nt	Swissprot	KEGG	KOG	Interpro	GO
CL10444.Contig1_All	4602	394490.41	35546.53	-3.33339043	0	Down	0	AJP74817.1/0.0e+00/transferrin [Siniperca chuatsi]	KJ765332.1/0.0/Siniperca chuatsi transferrin mRNA, complete cds	sp|P79819|TRFE_ORYLA/0.0e+00/Serotransferrin OS=Oryzias latipes GN=tf PE=3 SV=1	lcf:108883467/0.0e+00/serotransferrin-like; K14736 transferrin	Hs4557871/3.1e-174/[P] TWOG0508 Transferrin/Lactotransferrin	PTHR11485/0.0/--	NA
Unigene5409_All	3128	560906.74	233664.5	-1.124503192	0	Down	0	ACM41842.1/3.0e-60/14 kDa apolipoprotein, partial [Epinephelus coioides]	XM_018675673.1/0.0/PREDICTED: Lates calcarifer O-linked N-acetylglucosamine (GlcNAc) transferase (ogt), transcript variant X11, mRNA	NA	NA	NA	NA	NA
Unigene3845_All	8631	272659.96	70757.5	-1.807328715	0	Down	0	XP_020511760.1/0.0e+00/complement C3 [Labrus bergylta]	HQ259061.1/0.0/Epinephelus coioides complement component c3 mRNA, complete cds	sp|P98093|CO3_ONCMY/0.0e+00/Complement C3 (Fragment) OS=Oncorhynchus mykiss GN=c3 PE=1 SV=1	lcf:108885437/0.0e+00/LOW QUALITY PROTEIN: complement C3-like; K03990 complement component 3	Hs4557385/0.0e+00/[O] KOG1366 Alpha-macroglobulin	PF00207/2.5E-29/Alpha-2-macroglobulin family	NA
CL3329.Contig1_All	2991	472066.1	197777.74	-1.116289664	0	Down	0	XP_019131226.1/1.4e-163/PREDICTED: upstream stimulatory factor 1 isoform X1 [Larimichthys crocea]	XM_020620748.1/0.0/PREDICTED: Monopterus albus upstream transcription factor 1 (usf1), transcript variant X1, mRNA	sp|Q61069|USF1_MOUSE/7.1e-93/Upstream stimulatory factor 1 OS=Mus musculus GN=Usf1 PE=1 SV=1	lco:104926463/1.8e-164/usf1; upstream stimulatory factor 1; K09106 upstream stimulatory factor	Hs6005934/8.7e-93/[K] KOG1318 Helix loop helix transcription factor EB	PS50888/16.069/Myc-type, basic helix-loop-helix (bHLH) domain profile.	NA
Unigene27762_All	2456	101852.1	232166.95	1.327506047	0	Up	0	XP_018527682.1/1.1e-259/PREDICTED: LOW QUALITY PROTEIN: TBC1 domain family member 17-like [Lates calcarifer]	XM_010755546.2/0.0/PREDICTED: Larimichthys crocea TBC1 domain family member 17 (tbc1d17), mRNA	sp|Q8BYH7|TBC17_MOUSE/3.0e-158/TBC1 domain family member 17 OS=Mus musculus GN=Tbc1d17 PE=1 SV=2	lcf:108880593/1.5e-260/LOW QUALITY PROTEIN: TBC1 domain family member 17-like; K19945 TBC1 domain family member 17	Hs13375952/1.2e-156/[T] KOG2197 Ypt/Rab-specific GTPase-activating protein GYP7 and related proteins	PF00566/1.2E-48/Rab-GTPase-TBC domain	NA
CL2211.Contig1_All	1764	28269.14	115931.18	2.174787897	0	Up	0	ACY66647.1/6.2e-63/C-type lectin [Oplegnathus fasciatus]	XM_018661302.1/0.0/PREDICTED: Lates calcarifer dynein light chain Tctex-type 1-like (LOC108873165), mRNA	sp|Q8SPS9|DYLT3_CANLF/3.1e-40/Dynein light chain Tctex-type 3 OS=Canis lupus familiaris GN=DYNLT3 PE=3 SV=1	lcf:108873165/1.7e-61/dynein light chain Tctex-type 1-like; K10420 dynein light chain Tctex-type 1	Hs5730087/2.3e-40/[N] KOG4081 Dynein light chain	NA	NA
Unigene4344_All	6086	185668.34	54726.8	-1.623589262	0	Down	0	XP_010746916.1/1.7e-120/PREDICTED: nuclear ubiquitous casein and cyclin-dependent kinase substrate 1 [Larimichthys crocea]	XM_018667585.1/0.0/PREDICTED: Lates calcarifer nuclear casein kinase and cyclin dependent kinase substrate 1 (nucks1), mRNA	sp|Q8T6B4|ABCF4_DICDI/1.9e-15/ABC transporter F family member 4 OS=Dictyostelium discoideum GN=abcF4 PE=3 SV=1	bpec:110165991/2.9e-15/rpgr; X-linked retinitis pigmentosa GTPase regulator; K19607 X-linked retinitis pigmentosa GTPase regulator	CE24463/7.1e-17/[B] KOG1911 Heterochromatin-associated protein HP1 and related CHROMO domain proteins	PTHR15361:SF1/5.4E-62/--	NA
CL10813.Contig2_All	3769	179304	53794	-1.598071338	0	Down	0	XP_020781915.1/1.6e-52/leukocyte surface antigen CD53-like [Boleophthalmus pectinirostris]	NM_001303395.1/0.0/Larimichthys crocea leukocyte cell-derived chemotaxin-2-like (LOC104938738), mRNA	sp|O88803|LECT2_MOUSE/1.2e-25/Leukocyte cell-derived chemotaxin-2 OS=Mus musculus GN=Lect2 PE=1 SV=1	hcq:109532654/2.1e-48/tetraspanin-8-like; K17349 tetraspanin-8	NA	PF00335/3.2E-12/Tetraspanin family	NA
Unigene5762_All	9950	11664.74	74754	2.818815788	0	Up	0	AKI07288.1/0.0e+00/P65 transcription factor, partial [Siniperca chuatsi]	EU219847.1/0.0/Siniperca chuatsi p65 transcription factor mRNA, complete cds	sp|Q04207|TF65_MOUSE/1.9e-126/Transcription factor p65 OS=Mus musculus GN=Rela PE=1 SV=1	ncc:104965780/1.5e-308/rela; LOW QUALITY PROTEIN: transcription factor p65; K04735 transcription factor p65	Hs11496239/7.8e-122/[KT] TWOG0134 Tonicity-responsive enhancer-binding protein/Rel domain-containing transcription factor	PTHR24169:SF1/4.6E-229/--	NA
Unigene5140_All	3141	183502.33	59842.85	-1.477728431	0	Down	0	YP_009058762.1/1.5e-272/cytochrome c oxidase subunit I (mitochondrion) [Siniperca chuatsi x Siniperca scherzeri] >AHH24985.1 cytochrome c oxidase subunit I (mitochondrion) [Siniperca undulata] >AIM52440.1 cytochrome c oxidase subunit I (mitochondrion) [Siniperca chuatsi x Siniperca scherzeri]	KJ644783.1/0.0/Siniperca undulata mitochondrion, complete genome	sp|Q9ZZM6|COX1_SALSA/9.8e-271/Cytochrome c oxidase subunit 1 OS=Salmo salar GN=mt-co1 PE=3 SV=1	sasa:808314/2.2e-269/COX1, COI; cytochrome c oxidase subunit I; K02256 cytochrome c oxidase subunit 1 [EC:1.9.3.1]	HsMi003/3.4e-241/[C] KOG4769 Cytochrome c oxidase, subunit I	PS50005/5.133/TPR repeat profile.	biological_process:GO:0006119//oxidative phosphorylation;GO:0009060//aerobic respiration;cellular_component:GO:0045277//respiratory chain complex IV;GO:0005743//mitochondrial inner membrane;GO:0016021//integral component of membrane;molecular_function:GO:0020037//heme binding;GO:0005506//iron ion binding;GO:0004129//cytochrome-c oxidase activity;
CL7443.Contig3_All	2587	99963	19068	-2.251421507	0	Down	0	ACF21982.1/1.9e-137/apolipoprotein E [Oplegnathus fasciatus]	XM_010743993.2/0.0/PREDICTED: Larimichthys crocea apolipoprotein Eb (LOC104929461), mRNA	sp|O42364|APOEB_DANRE/3.9e-100/Apolipoprotein Eb OS=Danio rerio GN=apoeb PE=2 SV=1	lco:104929461/8.2e-121/apolipoprotein Eb; K04524 apolipoprotein E	NA	PTHR18976/2.8E-84/--	NA
Unigene31419_All	1560	100757.07	19853.83	-2.204572664	0	Down	0	ACI32417.1/6.8e-122/pentraxin [Siniperca chuatsi]	EU719617.1/0.0/Siniperca chuatsi pentraxin mRNA, complete cds	sp|P49263|PXN1_XENLA/1.4e-44/Pentraxin fusion protein OS=Xenopus laevis GN=pxn1 PE=2 SV=1	mze:101465567/3.4e-85/pentraxin fusion protein-like; K16143 C-reactive protein	Hs4506333/1.7e-15/[T] LSE2762 H Neuronal pentraxin receptor	PS00289/-/Pentaxin family signature.	NA
CL3494.Contig2_All	1482	87524	14325	-2.472324373	0	Down	0	ABU63967.1/2.0e-224/betaine homocysteine S-methyltansferase [Perca flavescens]	EU081830.1/0.0/Perca flavescens betaine homocysteine S-methyltansferase mRNA, complete cds	sp|Q32LQ4|BHMT1_DANRE/2.8e-199/Betaine--homocysteine S-methyltransferase 1 OS=Danio rerio GN=bhmt PE=2 SV=1	lcf:108882050/9.5e-223/betaine--homocysteine S-methyltransferase 1-like; K00544 betaine-homocysteine S-methyltransferase [EC:2.1.1.5]	Hs4502407/1.6e-188/[E] KOG1579 Homocysteine S-methyltransferase	PTHR21091:SF108/2.7E-287/--	NA
CL11341.Contig1_All	7856	242917.35	97634.35	-1.17618566	0	Down	0	KKF20425.1/5.2e-210/Retrovirus-related Pol polyprotein from type-1 retrotransposable element [Larimichthys crocea]	CP020669.1/0.0/Oryzias latipes strain Hd-rR chromosome 5 sequence	sp|P05140|ISP2_HEMAM/7.4e-41/Type-2 ice-structuring protein OS=Hemitripterus americanus PE=1 SV=2	sfm:108925285/2.7e-82/monocarboxylate transporter 8-like; K08231 MFS transporter, MCP family, solute carrier family 16 (monocarboxylic acid transporters), member 2	At2g23880_2/9.8e-19/[R] KOG1075 FOG: Reverse transcriptase	PS50878/15.886/Reverse transcriptase (RT) catalytic domain profile.	molecular_function:GO:0003964//RNA-directed DNA polymerase activity;
CL4912.Contig1_All	4911	69480.23	8289.62	-2.928405494	0	Down	0	XP_006783568.1/5.5e-77/PREDICTED: uncharacterized protein LOC102798584 [Neolamprologus brichardi]	XM_018685991.1/0.0/PREDICTED: Lates calcarifer glutaminyl-tRNA synthetase (qars), mRNA	sp|P47897|SYQ_HUMAN/9.9e-44/Glutamine--tRNA ligase OS=Homo sapiens GN=QARS PE=1 SV=1	bpec:110157940/2.3e-55/qars; glutamine--tRNA ligase; K01886 glutaminyl-tRNA synthetase [EC:6.1.1.18]	Hs4826960/7.2e-44/[J] KOG1148 Glutaminyl-tRNA synthetase	NA	NA
CL1002.Contig4_All	4525	73179.25	10117.8	-2.715719842	0	Down	0	XP_018527056.1/0.0e+00/PREDICTED: ceruloplasmin-like isoform X1 [Lates calcarifer]	XM_019261795.1/0.0/PREDICTED: Larimichthys crocea ceruloplasmin-like (LOC104936001), mRNA	sp|P00450|CERU_HUMAN/0.0e+00/Ceruloplasmin OS=Homo sapiens GN=CP PE=1 SV=1	lcf:108880109/0.0e+00/ceruloplasmin-like isoform X1; K13624 ceruloplasmin [EC:1.16.3.1]	Hs4557485/0.0e+00/[Q] KOG1263 Multicopper oxidases	PS00079/-/Multicopper oxidases signature 1.	biological_process:GO:0006879//cellular iron ion homeostasis;GO:0006825//copper ion transport;cellular_component:GO:0005623//cell;molecular_function:GO:0004322//ferroxidase activity;GO:0005507//copper ion binding;
Unigene31568_All	2455	121344.67	33025.33	-1.738646697	0	Down	0	XP_022047280.1/6.8e-294/complement component C9 [Acanthochromis polyacanthus]	XM_008276165.1/0.0/PREDICTED: Stegastes partitus complement component 9 (c9), transcript variant X3, mRNA	sp|P79755|CO9_TAKRU/8.2e-289/Complement component C9 OS=Takifugu rubripes GN=c9 PE=3 SV=1	tru:101068974/1.8e-287/c9; complement C9; K04000 complement component 9	Hs4502511/2.8e-113/[V] LSE0225 H Perforin/Complement components 6, 7, 8, 9	PTHR19325:SF362/2.5E-286/--	NA
CL6527.Contig1_All	2479	231353.17	100746.42	-1.060549132	0	Down	0	AEB31318.1/3.7e-77/hypothetical protein, partial [Epinephelus bruneus]	XM_018683459.1/0.0/PREDICTED: Lates calcarifer sorting nexin 1 (snx1), transcript variant X2, mRNA	sp|Q9WV80|SNX1_MOUSE/3.6e-42/Sorting nexin-1 OS=Mus musculus GN=Snx1 PE=1 SV=1	mze:101478108/3.7e-70/uncharacterized LOC101478108; K17308 alpha-1-acid glycoprotein 1	Hs14755196/7.6e-42/[U] KOG2273 Membrane coat complex Retromer, subunit VPS5/SNX1, Sorting nexins, and related PX domain-containing proteins	NA	NA
CL3494.Contig1_All	1891	69251	12387	-2.344188919	0	Down	0	ABU63967.1/2.9e-143/betaine homocysteine S-methyltansferase [Perca flavescens]	EU081830.1/0.0/Perca flavescens betaine homocysteine S-methyltansferase mRNA, complete cds	sp|Q32LQ4|BHMT1_DANRE/3.7e-132/Betaine--homocysteine S-methyltransferase 1 OS=Danio rerio GN=bhmt PE=2 SV=1	pret:103470081/1.1e-141/betaine--homocysteine S-methyltransferase 1-like; K00544 betaine-homocysteine S-methyltransferase [EC:2.1.1.5]	Hs4502407/7.1e-125/[E] KOG1579 Homocysteine S-methyltransferase	PTHR21091/6.6E-189/--	NA
Unigene6461_All	6954	64625.83	11200.32	-2.389751792	0	Down	0	ADP76803.1/0.0e+00/plasminogen [Epinephelus coioides]	HQ332600.1/0.0/Epinephelus coioides plasminogen mRNA, complete cds	sp|P20918|PLMN_MOUSE/1.0e-307/Plasminogen OS=Mus musculus GN=Plg PE=1 SV=3	lcf:108890445/0.0e+00/plg; plasminogen isoform X1; K01315 plasminogen [EC:3.4.21.7]	Hs4505881/2.7e-302/[O] LSE3587 H Plasminogen/Apolipoprotein (a)	PS50070/28.508/Kringle domain profile.	biological_process:GO:0048771//tissue remodeling;GO:0042730//fibrinolysis;GO:0007596//blood coagulation;cellular_component:GO:0005576//extracellular region;molecular_function:GO:0004252//serine-type endopeptidase activity;
Unigene4026_All	2827	19034.51	70313.98	2.024013288	0	Up	0	AFC89899.1/4.6e-52/complement component C3 [Miichthys miiuy]	XM_018679796.1/0.0/PREDICTED: Lates calcarifer complement C3-like (LOC108885437), mRNA	sp|P98093|CO3_ONCMY/2.0e-25/Complement C3 (Fragment) OS=Oncorhynchus mykiss GN=c3 PE=1 SV=1	lco:104939795/2.3e-52/complement C3-like; K03990 complement component 3	Hs4557385/1.4e-15/[O] KOG1366 Alpha-macroglobulin	PF01759/6.2E-27/UNC-6/NTR/C345C module	NA
Unigene8990_All	1829	80327.79	20705.05	-1.817097338	0	Down	0	XP_005743486.1/4.3e-35/PREDICTED: leukocyte cell-derived chemotaxin-2-like [Pundamilia nyererei] >XP_005948544.1 PREDICTED: leukocyte cell-derived chemotaxin-2-like [Haplochromis burtoni]	XM_008284687.1/0.0/PREDICTED: Stegastes partitus serine/threonine-protein phosphatase 6 regulatory ankyrin repeat subunit C-like (LOC103359366), mRNA	sp|O88803|LECT2_MOUSE/4.6e-18/Leukocyte cell-derived chemotaxin-2 OS=Mus musculus GN=Lect2 PE=1 SV=1	NA	NA	PTHR11329:SF1/4.5E-47/--	NA
CL5687.Contig2_All	2582	75097.99	19098	-1.836533571	0	Down	0	XP_008295308.1/7.2e-60/PREDICTED: complement C1q tumor necrosis factor-related protein 3-like [Stegastes partitus]	XR_001962098.1/0.0/PREDICTED: Lates calcarifer complement C1q tumor necrosis factor-related protein 3-like (LOC108890043), transcript variant X2, misc_RNA	sp|Q9ES30|C1QT3_MOUSE/7.4e-14/Complement C1q tumor necrosis factor-related protein 3 OS=Mus musculus GN=C1qtnf3 PE=2 SV=1	sanh:107668912/3.7e-20/complement C1q tumor necrosis factor-related protein 6-like; K19470 complement C1q tumor necrosis factor-related protein 6	Hs13569919/7.0e-14/[R] LSE3568 H Complement-c1q tumor necrosis factor-related protein/Adipocyte-specific secretory protein, and related proteins	PTHR22923:SF55/1.2E-35/--	NA
CL6988.Contig2_All	2876	69719.76	16914.37	-1.904498999	0	Down	0	XP_018530630.1/7.7e-180/PREDICTED: selenoprotein P [Lates calcarifer]	XM_020593696.1/0.0/PREDICTED: Monopterus albus selenoprotein P (selenop), transcript variant X1, mRNA	sp|Q98SV1|SELPA_DANRE/8.6e-80/Selenoprotein Pa OS=Danio rerio GN=sepp1a PE=1 SV=3	els:105005655/7.7e-11/slc39a7; zinc transporter SLC39A7; K14713 solute carrier family 39 (zinc transporter), member 7	At2g46800/1.3e-08/[P] KOG1482 Zn2+ transporter	PTHR10105/1.1E-76/--	NA
Unigene7727_All	2216	45448.99	6303.77	-2.711142271	0	Down	0	XP_018523392.1/1.8e-256/PREDICTED: LOW QUALITY PROTEIN: biotinidase-like [Lates calcarifer]	XM_018667876.1/0.0/PREDICTED: Lates calcarifer biotinidase-like (LOC108877741), mRNA	sp|Q8AV84|BTD_TAKRU/9.8e-225/Biotinidase OS=Takifugu rubripes GN=btd PE=3 SV=1	lcf:108877741/2.3e-257/LOW QUALITY PROTEIN: biotinidase-like; K01435 biotinidase [EC:3.5.1.12]	Hs4557373/2.4e-119/[E] KOG0806 Carbon-nitrogen hydrolase	PS50263/22.558/Carbon-nitrogen hydrolase domain profile.	NA
CL1540.Contig3_All	1965	150971.2	63434.08	-1.112124157	0	Down	0	XP_018556876.1/1.8e-167/PREDICTED: uncharacterized protein LOC108900366 [Lates calcarifer]	XM_018701360.1/0.0/PREDICTED: Lates calcarifer uncharacterized LOC108900366 (LOC108900366), mRNA	sp|Q5NTB3|FA11_BOVIN/2.9e-42/Coagulation factor XI OS=Bos taurus GN=F11 PE=1 SV=1	lco:104920427/1.9e-162/coagulation factor XI-like; K01323 coagulation factor XI [EC:3.4.21.27]	Hs4504877/1.1e-40/[E] KOG3627 Trypsin	PTHR24256/2.6E-17/--	NA
CL6988.Contig1_All	11791	63450.86	14844	-1.956940651	0	Down	0	AHY22365.1/0.0e+00/growth factor receptor-1 [Siniperca chuatsi]	JX402001.1/0.0/Lateolabrax japonicus growth hormone receptor type I mRNA, complete cds	sp|P16882|GHR_MOUSE/3.3e-101/Growth hormone receptor OS=Mus musculus GN=Ghr PE=1 SV=1	lcf:108882565/0.0e+00/LOW QUALITY PROTEIN: growth hormone receptor-like; K05080 growth hormone receptor	At2g46800/5.3e-08/[P] KOG1482 Zn2+ transporter	PS50853/8.466/Fibronectin type-III domain profile.	NA
CL6083.Contig1_All	1849	43302.91	6726.58	-2.547699732	0	Down	0	CBN81434.1/6.5e-55/Plasma retinol-binding protein 1 [Dicentrarchus labrax] >ALS30222.1 retinol-binding protein 4 [Dicentrarchus labrax]	KT937283.1/0.0/Epinephelus coioides retinol binding protein 4 (RBP4) mRNA, complete cds	sp|P24774|RET4A_ONCMY/2.7e-50/Retinol-binding protein 4-A OS=Oncorhynchus mykiss GN=rbp4a PE=1 SV=2	lcf:108898735/1.5e-55/rbp4; retinol-binding protein 4; K18271 retinol-binding protein 4	Hs20548126/3.7e-41/[R] LSE3237 H Lipocalin domain protein	PTHR11873:SF2/2.0E-67/--	NA
CL899.Contig1_All	7873	106998.08	39374.78	-1.30342198	0	Down	0	XP_018554710.1/0.0e+00/PREDICTED: LOW QUALITY PROTEIN: protein transport protein Sec31A-like [Lates calcarifer]	XM_010742565.2/0.0/PREDICTED: Larimichthys crocea protein transport protein Sec31A (LOC104928275), transcript variant X2, mRNA	sp|Q9NQW1|SC31B_HUMAN/1.2e-306/Protein transport protein Sec31B OS=Homo sapiens GN=SEC31B PE=1 SV=1	lcf:108899004/0.0e+00/LOW QUALITY PROTEIN: protein transport protein Sec31A-like; K14005 protein transport protein SEC31	Hs14149696/9.1e-307/[U] KOG0307 Vesicle coat complex COPII, subunit SEC31	PF12931/1.2E-6/Sec23-binding domain of Sec16	NA
CL3423.Contig7_All	2911	8102.08	40192.56	2.449383396	0	Up	0	XP_005744889.1/5.6e-53/PREDICTED: catechol O-methyltransferase domain-containing protein 1-like [Pundamilia nyererei] >XP_005914145.1 PREDICTED: catechol O-methyltransferase domain-containing protein 1-like [Haplochromis burtoni]	XM_003451963.3/0.0/PREDICTED: Oreochromis niloticus catechol O-methyltransferase domain-containing protein 1 (LOC100703190), mRNA	sp|Q86VU5|CMTD1_HUMAN/7.7e-28/Catechol O-methyltransferase domain-containing protein 1 OS=Homo sapiens GN=COMTD1 PE=1 SV=1	rss:109442664/8.6e-18/caffeoyl-CoA O-methyltransferase 1; K00588 caffeoyl-CoA O-methyltransferase [EC:2.1.1.104]	Hs21389377/5.6e-28/[Q] KOG1663 O-methyltransferase	NA	molecular_function:GO:0008171//O-methyltransferase activity;
Unigene5060_All	13869	25806.86	900.11	-4.702690324	0	Down	0	AIA08688.1/8.0e-182/complement component C3 [Oplegnathus fasciatus]	HM563078.1/0.0/Dicentrarchus labrax complement component c3-1 (C3) mRNA, complete cds	sp|P98093|CO3_ONCMY/4.7e-123/Complement C3 (Fragment) OS=Oncorhynchus mykiss GN=c3 PE=1 SV=1	lcf:108885437/2.0e-168/LOW QUALITY PROTEIN: complement C3-like; K03990 complement component 3	Hs4557385/8.2e-85/[O] KOG1366 Alpha-macroglobulin	PTHR24559/1.5E-54/--	NA
CL5741.Contig1_All	1718	38417.54	5673.37	-2.62066812	0	Down	0	ADJ21807.1/2.1e-196/cathepsin L [Oplegnathus fasciatus]	GQ903767.1/0.0/Oplegnathus fasciatus cathepsin L mRNA, complete cds	sp|P25975|CATL1_BOVIN/6.6e-136/Cathepsin L1 OS=Bos taurus GN=CTSL PE=1 SV=3	lco:104932682/9.7e-195/cathepsin L1; K01365 cathepsin L [EC:3.4.22.15]	Hs4503155/2.0e-134/[O] KOG1543 Cysteine proteinase Cathepsin L	PTHR12411/4.5E-181/--	molecular_function:GO:0008234//cysteine-type peptidase activity;
CL315.Contig4_All	3803	143936.11	64433.37	-1.020729455	0	Down	0	BAM36362.1/0.0e+00/coagulin factor II [Oplegnathus fasciatus]	AB665321.1/0.0/Oplegnathus fasciatus mRNA for coagulin factor II, complete cds, clone: 002_21-E10	sp|Q19AZ8|THRB_PIG/2.6e-201/Prothrombin OS=Sus scrofa GN=F2 PE=2 SV=1	lco:104936791/0.0e+00/f2; coagulation factor II, thrombin; K01313 coagulation factor II (thrombin) [EC:3.4.21.5]	Hs4503635/6.7e-199/[VO] LSE3589 H Blood coagulation factors	SM00020/1.3E-80/Trypsin-like serine protease	biological_process:GO:0007596//blood coagulation;GO:0006953//acute-phase response;cellular_component:GO:0005576//extracellular region;molecular_function:GO:0004252//serine-type endopeptidase activity;GO:0005509//calcium ion binding;
CL86.Contig5_All	4215	41162.02	6865.96	-2.444961265	0	Down	0	XP_018520388.1/8.1e-194/PREDICTED: beta-2-glycoprotein 1-like [Lates calcarifer]	HQ206544.1/0.0/Perca flavescens clone Pf_6822 beta-2-glycoprotein 1 (Apoh) mRNA, partial cds	sp|P17690|APOH_BOVIN/4.1e-70/Beta-2-glycoprotein 1 OS=Bos taurus GN=APOH PE=1 SV=4	lcf:108875759/1.1e-194/beta-2-glycoprotein 1-like; K17305 beta-2-glycoprotein 1	Hs4557327/6.8e-67/[TV] KOG4297 C-type lectin	PS50923/11.607/Sushi/CCP/SCR domain profile.	NA
CL3423.Contig15_All	2245	6625.1	34996.61	2.540020205	0	Up	0	XP_010743833.1/6.3e-60/PREDICTED: catechol O-methyltransferase domain-containing protein 1 [Larimichthys crocea] >KKF25200.1 Catechol O-methyltransferase domain-containing protein 1 [Larimichthys crocea]	XM_010745531.2/0.0/PREDICTED: Larimichthys crocea catechol O-methyltransferase domain-containing protein 1 (LOC104930669), mRNA	sp|Q86VU5|CMTD1_HUMAN/6.0e-28/Catechol O-methyltransferase domain-containing protein 1 OS=Homo sapiens GN=COMTD1 PE=1 SV=1	rss:109442664/6.6e-18/caffeoyl-CoA O-methyltransferase 1; K00588 caffeoyl-CoA O-methyltransferase [EC:2.1.1.104]	Hs21389377/4.3e-28/[Q] KOG1663 O-methyltransferase	PTHR10509:SF14/1.4E-42/--	molecular_function:GO:0008171//O-methyltransferase activity;
CL9223.Contig10_All	7293	22539.95	778.23	-4.717324748	0	Down	0	AFZ93893.1/0.0e+00/complement component 7 [Oplegnathus fasciatus]	KP689602.1/0.0/Miichthys miiuy complement component C7-1 (C7-1) mRNA, complete cds	sp|Q29RQ1|CO7_BOVIN/3.3e-221/Complement component C7 OS=Bos taurus GN=C7 PE=2 SV=1	lcf:108901114/0.0e+00/LOW QUALITY PROTEIN: complement component C7-like; K03996 complement component 7	Hs4557387/2.5e-218/[V] LSE0225 H Perforin/Complement components 6, 7, 8, 9	PS50092/12.13/Thrombospondin type-1 (TSP1) repeat profile.	NA
Unigene3811_All	5450	107172.73	43474.12	-1.162889969	0	Down	0	XP_018527968.1/4.8e-90/PREDICTED: hormone-sensitive lipase isoform X2 [Lates calcarifer]	XM_018672452.1/0.0/PREDICTED: Lates calcarifer lipase E, hormone sensitive type (lipe), transcript variant X2, mRNA	sp|Q05469|LIPS_HUMAN/4.8e-39/Hormone-sensitive lipase OS=Homo sapiens GN=LIPE PE=1 SV=4	lcf:108880754/6.4e-91/lipe; hormone-sensitive lipase isoform X1; K07188 hormone-sensitive lipase [EC:3.1.1.79]	HsM4885451/3.5e-39/[I] KOG4388 Hormone-sensitive lipase HSL	NA	biological_process:GO:0016042//lipid catabolic process;GO:0008203//cholesterol metabolic process;molecular_function:GO:0016298//lipase activity;
CL1540.Contig9_All	3296	88607	32574.83	-1.304843866	0	Down	0	XP_018556876.1/1.2e-86/PREDICTED: uncharacterized protein LOC108900366 [Lates calcarifer]	XM_018701360.1/0.0/PREDICTED: Lates calcarifer uncharacterized LOC108900366 (LOC108900366), mRNA	sp|P03952|KLKB1_HUMAN/2.0e-24/Plasma kallikrein OS=Homo sapiens GN=KLKB1 PE=1 SV=1	lco:104920427/4.6e-84/coagulation factor XI-like; K01323 coagulation factor XI [EC:3.4.21.27]	Hs4504877/1.5e-24/[E] KOG3627 Trypsin	PTHR24256:SF121/2.2E-16/--	NA
CL7897.Contig2_All	2121	22585.01	938.19	-4.450522458	0	Down	0	XP_018528567.1/1.9e-263/PREDICTED: glucokinase isoform X1 [Lates calcarifer]	JQ040528.1/0.0/Lateolabrax japonicus glucokinase (GK) mRNA, complete cds	sp|Q1W674|HXK2_PIG/1.0e-146/Hexokinase-2 OS=Sus scrofa GN=HK2 PE=2 SV=1	lcf:108881204/2.5e-264/gck; glucokinase isoform X1; K12407 glucokinase [EC:2.7.1.2]	Hs15967159/1.2e-221/[G] KOG1369 Hexokinase	PS00378/-/Hexokinase domain signature.	biological_process:GO:1990798//pancreas regeneration;GO:0006096//glycolytic process;GO:0001678//cellular glucose homeostasis;GO:0003323//type B pancreatic cell development;cellular_component:GO:0005623//cell;molecular_function:GO:0005524//ATP binding;GO:0005536//glucose binding;GO:0004396//hexokinase activity;
CL10226.Contig1_All	2983	109767.71	45503.57	-1.131582921	0	Down	0	XP_018536322.1/1.2e-186/PREDICTED: protein AMBP-like [Lates calcarifer]	XM_018680806.1/0.0/PREDICTED: Lates calcarifer protein AMBP-like (LOC108886131), mRNA	sp|P36992|AMBP_PLEPL/1.3e-160/Protein AMBP (Fragment) OS=Pleuronectes platessa PE=2 SV=1	mze:101471591/7.2e-20/tissue factor pathway inhibitor-like; K03909 tissue factor pathway inhibitor	Hs4502067_2/8.0e-38/[O] KOG4295 Serine proteinase inhibitor (KU family)	PTHR10083/1.9E-147/--	NA
CL10444.Contig3_All	9538	43540.51	89631.74	1.180470558	0	Up	0	KKF24608.1/0.0e+00/Glycerol-3-phosphate acyltransferase 1, mitochondrial [Larimichthys crocea]	KJ765332.1/0.0/Siniperca chuatsi transferrin mRNA, complete cds	sp|P79819|TRFE_ORYLA/0.0e+00/Serotransferrin OS=Oryzias latipes GN=tf PE=3 SV=1	lcf:108901705/0.0e+00/gpam; glycerol-3-phosphate acyltransferase 1, mitochondrial; K00629 glycerol-3-phosphate O-acyltransferase 1/2 [EC:2.3.1.15]	Hs4557871/2.2e-174/[P] TWOG0508 Transferrin/Lactotransferrin	PTHR12563:SF16/0.0/--	NA
CL7443.Contig2_All	2529	28900.69	3460.96	-2.923040604	0	Down	0	ACF21982.1/1.9e-137/apolipoprotein E [Oplegnathus fasciatus]	XM_010743993.2/0.0/PREDICTED: Larimichthys crocea apolipoprotein Eb (LOC104929461), mRNA	sp|O42364|APOEB_DANRE/3.9e-100/Apolipoprotein Eb OS=Danio rerio GN=apoeb PE=2 SV=1	lco:104929461/8.0e-121/apolipoprotein Eb; K04524 apolipoprotein E	NA	PTHR18976/2.8E-84/--	NA
CL567.Contig3_All	2246	78746.72	28204.9	-1.34245485	0	Down	0	AFO64913.1/9.3e-298/C1 inhibitor [Oplegnathus fasciatus] >AHA51697.1 C1 inhibitor precursor [Oplegnathus fasciatus]	JN593100.1/0.0/Oplegnathus fasciatus C1 inhibitor mRNA, complete cds	sp|P05155|IC1_HUMAN/1.0e-56/Plasma protease C1 inhibitor OS=Homo sapiens GN=SERPING1 PE=1 SV=2	lcf:108896574/3.8e-263/LOW QUALITY PROTEIN: plasma protease C1 inhibitor-like; K04001 C1 inhibitor	Hs4557379/7.6e-57/[V] KOG2392 Serpin	SM00409/4.1E-6/Immunoglobulin	NA
Unigene6559_All	4109	106071.16	44638.99	-1.109837	0	Down	0	XP_018525854.1/0.0e+00/PREDICTED: LOW QUALITY PROTEIN: MAU2 chromatid cohesion factor homolog [Lates calcarifer]	XM_018670338.1/0.0/PREDICTED: Lates calcarifer MAU2 sister chromatid cohesion factor (mau2), mRNA	sp|B4ZIX8|SCC4_XENLA/0.0e+00/MAU2 chromatid cohesion factor homolog OS=Xenopus laevis GN=mau2 PE=1 SV=1	lcf:108879146/0.0e+00/mau2; LOW QUALITY PROTEIN: MAU2 chromatid cohesion factor homolog; K11266 MAternally affected uncoordination	Hs14767795/0.0e+00/[S] KOG2300 Uncharacterized conserved protein	PTHR21394/0.0/--	biological_process:GO:0007064//mitotic sister chromatid cohesion;
CL10890.Contig1_All	2859	67828.47	22315.54	-1.465023072	0	Down	0	XP_018549132.1/0.0e+00/PREDICTED: complement C5 [Lates calcarifer]	XM_018693616.1/0.0/PREDICTED: Lates calcarifer complement C5 (c5), mRNA	sp|P01031|CO5_HUMAN/7.1e-151/Complement C5 OS=Homo sapiens GN=C5 PE=1 SV=4	lcf:108894954/0.0e+00/c5; complement C5; K03994 complement component 5	Hs4502507/5.1e-151/[O] KOG1366 Alpha-macroglobulin	PTHR11412/0.0/--	NA
CL10777.Contig3_All	4846	40941.52	8720.96	-2.092186644	0	Down	0	XP_018520946.1/3.3e-98/PREDICTED: guanylyl cyclase-activating protein 3-like [Lates calcarifer]	XM_018665430.1/0.0/PREDICTED: Lates calcarifer guanylyl cyclase-activating protein 3-like (LOC108876112), mRNA	sp|O95843|GUC1C_HUMAN/4.7e-46/Guanylyl cyclase-activating protein 3 OS=Homo sapiens GN=GUCA1C PE=1 SV=3	lcf:108876112/4.4e-99/guanylyl cyclase-activating protein 3-like; K08328 guanylate cyclase activator 1	Hs4885367/3.4e-46/[T] KOG0044 Ca2+ sensor (EF-Hand superfamily)	SM00054/2.7E-6/EF-hand, calcium binding motif	molecular_function:GO:0005509//calcium ion binding;GO:0008048//calcium sensitive guanylate cyclase activator activity;
Unigene5909_All	3002	21182.37	1223.23	-3.975277254	0	Down	0	XP_019108524.1/1.9e-277/PREDICTED: complement factor I, partial [Larimichthys crocea]	XM_018689721.1/0.0/PREDICTED: Lates calcarifer complement factor I-like (LOC108892267), mRNA	sp|Q9PUB8|S39A7_DANRE/7.0e-08/Zinc transporter Slc39a7 (Fragment) OS=Danio rerio GN=slc39a7 PE=2 SV=1	xma:102223757/1.5e-259/cfi; complement factor I; K01333 complement factor I [EC:3.4.21.45]	Hs6806919/1.7e-11/[T] KOG1215 Low-density lipoprotein receptors containing Ca2+-binding EGF-like domains	PS50068/8.725/LDL-receptor class A (LDLRA) domain profile.	cellular_component:GO:0016020//membrane;molecular_function:GO:0004252//serine-type endopeptidase activity;GO:0005044//scavenger receptor activity;
CL11076.Contig4_All	3648	31291.33	5064.6	-2.488423584	0	Down	0	XP_018545237.1/2.6e-289/PREDICTED: complement factor I-like [Lates calcarifer]	XM_020658531.1/0.0/PREDICTED: Labrus bergylta complement factor I (cfi), mRNA	sp|Q9WUW3|CFAI_RAT/3.8e-133/Complement factor I OS=Rattus norvegicus GN=Cfi PE=2 SV=1	lcf:108892267/3.4e-290/complement factor I-like; K01333 complement factor I [EC:3.4.21.45]	Hs4504579/3.7e-122/[E] KOG3627 Trypsin	PS50068/10.85/LDL-receptor class A (LDLRA) domain profile.	NA
CL6519.Contig2_All	4249	19128.6	51663.89	1.572244147	0	Up	0	XP_010732407.1/8.8e-281/PREDICTED: protein disulfide-isomerase [Larimichthys crocea] >KKF23390.1 Protein disulfide-isomerase [Larimichthys crocea]	XM_018678492.1/0.0/PREDICTED: Lates calcarifer prolyl 4-hydroxylase subunit beta (p4hb), mRNA	sp|P07237|PDIA1_HUMAN/9.4e-216/Protein disulfide-isomerase OS=Homo sapiens GN=P4HB PE=1 SV=3	lco:104921542/1.2e-281/p4hb; prolyl 4-hydroxylase subunit beta; K09580 protein disulfide-isomerase A1 [EC:5.3.4.1]	Hs20070125/6.8e-216/[O] KOG0190 Protein disulfide isomerase (prolyl 4-hydroxylase beta subunit)	PF00085/1.1E-31/Thioredoxin	NA
CL11602.Contig1_All	8538	70916.86	25672.8	-1.327068846	0	Down	0	XP_019125072.1/0.0e+00/PREDICTED: myosin-9 isoform X1 [Larimichthys crocea]	XM_008306444.1/0.0/PREDICTED: Stegastes partitus myosin-9-like (LOC103376082), transcript variant X2, mRNA	sp|P35579|MYH9_HUMAN/0.0e+00/Myosin-9 OS=Homo sapiens GN=MYH9 PE=1 SV=4	lco:104938664/0.0e+00/myh9; myosin heavy chain 9; K10352 myosin heavy chain	Hs12667788/0.0e+00/[Z] KOG0161 Myosin class II heavy chain	PF01576/0.0/Myosin tail	NA
CL1002.Contig3_All	4239	95936.92	42532.93	-1.03468672	0	Down	0	XP_022062443.1/0.0e+00/ceruloplasmin [Acanthochromis polyacanthus]	XM_019261795.1/0.0/PREDICTED: Larimichthys crocea ceruloplasmin-like (LOC104936001), mRNA	sp|Q61147|CERU_MOUSE/1.2e-268/Ceruloplasmin OS=Mus musculus GN=Cp PE=1 SV=2	lcf:108880109/0.0e+00/ceruloplasmin-like isoform X1; K13624 ceruloplasmin [EC:1.16.3.1]	Hs4557485/1.4e-266/[Q] KOG1263 Multicopper oxidases	PS00079/-/Multicopper oxidases signature 1.	biological_process:GO:0006879//cellular iron ion homeostasis;GO:0006825//copper ion transport;cellular_component:GO:0005623//cell;molecular_function:GO:0004322//ferroxidase activity;GO:0005507//copper ion binding;
CL2607.Contig3_All	6305	37976.06	75144.96	1.123405272	0	Up	0	YP_004733906.1/9.1e-165/ND1 gene product (mitochondrion) [Siniperca chuatsi] >YP_004841889.1 ND1 gene product (mitochondrion) [Siniperca knerii] >YP_009058760.1 NADH dehydrogenase subunit 1 (mitochondrion) [Siniperca chuatsi x Siniperca scherzeri] >AEH99414.1 NADH dehydrogenase subunit 1 (mitochondrion) [Siniperca chuatsi] >AEM66201.1 NADH dehydrogenase subunit 1 (mitochondrion) [Siniperca knerii…	KJ644783.1/0.0/Siniperca undulata mitochondrion, complete genome	sp|Q4JQI7|NU1M_TETNG/1.9e-156/NADH-ubiquinone oxidoreductase chain 1 OS=Tetraodon nigroviridis GN=MT-ND1 PE=3 SV=1	tng:BAE79217/1.3e-156/ND1; NADH dehydrogenase subunit 1; K03878 NADH-ubiquinone oxidoreductase chain 1 [EC:1.6.5.3]	HsMi006/7.9e-112/[C] KOG4770 NADH dehydrogenase subunit 1	NA	cellular_component:GO:0005743//mitochondrial inner membrane;GO:0016021//integral component of membrane;molecular_function:GO:0008137//NADH dehydrogenase (ubiquinone) activity;
CL8561.Contig1_All	1165	3950.09	22788.92	2.667194286	0	Up	0	XP_020463064.1/3.4e-65/complement C1q-like protein 2 [Monopterus albus]	XR_520760.1/0.0/PREDICTED: Stegastes partitus complement C1q-like protein 2 (LOC103368153), transcript variant X2, misc_RNA	sp|Q7Z5L3|C1QL2_HUMAN/1.3e-13/Complement C1q-like protein 2 OS=Homo sapiens GN=C1QL2 PE=2 SV=2	ccar:109107100/3.3e-21/complement C1q tumor necrosis factor-related protein 6-like isoform X1; K19470 complement C1q tumor necrosis factor-related protein 6	Hs22041041/9.1e-14/[R] LSE3568 H Complement-c1q tumor necrosis factor-related protein/Adipocyte-specific secretory protein, and related proteins	PS50871/30.259/C1q domain profile.	NA
CL11486.Contig1_All	4140	2128.21	18356.39	3.247389105	0	Up	0	KKF16569.1/1.9e-232/glucose-regulated protein [Larimichthys crocea]	XM_010738795.2/0.0/PREDICTED: Larimichthys crocea 78 kDa glucose-regulated protein (LOC104925213), mRNA	sp|Q90593|GRP78_CHICK/2.0e-218/78 kDa glucose-regulated protein OS=Gallus gallus GN=HSPA5 PE=1 SV=1	lco:109141935/5.0e-229/78 kDa glucose-regulated protein; K09490 heat shock 70kDa protein 5	Hs16507237/1.3e-216/[O] KOG0100 Molecular chaperones GRP78/BiP/KAR2, HSP70 superfamily	PR00301/8.32E-63/70kDa heat shock protein signature	molecular_function:GO:0005524//ATP binding;
CL564.Contig1_All	2865	6312.95	27024.82	2.23671794	0	Up	0	AGI60286.1/2.0e-119/calreticulin precursor [Dicentrarchus labrax] >AGI60287.1 calreticulin precursor [Dicentrarchus labrax]	XM_018677879.1/0.0/PREDICTED: Lates calcarifer calreticulin-like (LOC108884180), mRNA	sp|P15253|CALR_RABIT/7.0e-98/Calreticulin OS=Oryctolagus cuniculus GN=CALR PE=1 SV=1	lcf:108896955/1.0e-119/calreticulin-like; K08057 calreticulin	Hs4757900/1.2e-96/[O] KOG0674 Calreticulin	PS00804/-/Calreticulin family signature 2.	NA
CL564.Contig3_All	2939	4937.42	24316.91	2.438949797	0	Up	0	XP_005729179.1/2.0e-239/PREDICTED: calreticulin-like [Pundamilia nyererei]	XM_019254258.1/0.0/PREDICTED: Larimichthys crocea calreticulin-like (LOC104931427), mRNA	sp|P15253|CALR_RABIT/1.7e-184/Calreticulin OS=Oryctolagus cuniculus GN=CALR PE=1 SV=1	mze:101476248/6.5e-239/calreticulin-like; K08057 calreticulin	Hs4757900/1.4e-183/[O] KOG0674 Calreticulin	PS00805/-/Calreticulin family repeated motif signature.	biological_process:GO:0006457//protein folding;cellular_component:GO:0005783//endoplasmic reticulum;molecular_function:GO:0051082//unfolded protein binding;GO:0005509//calcium ion binding;
CL7192.Contig9_All	631	67344	26218.04	-1.222170417	0	Down	0	KKF32808.1/8.2e-34/hypothetical protein EH28_03396 [Larimichthys crocea]	XM_018689683.1/0.0/PREDICTED: Lates calcarifer P17/29C-like protein DDB_G0287399 (LOC108892235), mRNA	NA	NA	NA	NA	NA
CL4830.Contig2_All	6323	6749.55	27183.41	2.148682382	0	Up	0	XP_022077572.1/0.0e+00/trichohyalin-like, partial [Acanthochromis polyacanthus]	XM_018700860.1/0.0/PREDICTED: Lates calcarifer centrosomal protein of 290 kDa-like (LOC108900055), transcript variant X2, mRNA	sp|Q07283|TRHY_HUMAN/1.8e-74/Trichohyalin OS=Homo sapiens GN=TCHH PE=1 SV=2	lcf:108900055/0.0e+00/centrosomal protein of 290 kDa-like isoform X1; K20478 golgin subfamily B member 1	Hs18544393/4.9e-61/[T] LSE0196 H S100 EF-hand calcium-binding protein	NA	NA
Unigene4651_All	1705	12638.19	36849.39	1.682670038	0	Up	0	XP_018518448.1/1.1e-255/PREDICTED: LOW QUALITY PROTEIN: 78 kDa glucose-regulated protein [Lates calcarifer]	XM_010738795.2/0.0/PREDICTED: Larimichthys crocea 78 kDa glucose-regulated protein (LOC104925213), mRNA	sp|Q90593|GRP78_CHICK/4.5e-246/78 kDa glucose-regulated protein OS=Gallus gallus GN=HSPA5 PE=1 SV=1	lcf:108874458/1.5e-256/hspa5; LOW QUALITY PROTEIN: 78 kDa glucose-regulated protein; K09490 heat shock 70kDa protein 5	Hs16507237/4.8e-245/[O] KOG0100 Molecular chaperones GRP78/BiP/KAR2, HSP70 superfamily	PTHR19375:SF157/0.0/--	molecular_function:GO:0005524//ATP binding;
CL3722.Contig1_All	5134	30270.67	6612.05	-2.055931907	0	Down	0	XP_019123279.1/0.0e+00/PREDICTED: kinesin-like protein KIF13B isoform X3 [Larimichthys crocea]	XM_019267733.1/0.0/PREDICTED: Larimichthys crocea kinesin-like protein KIF13B (LOC104927233), transcript variant X2, mRNA	sp|Q9NQT8|KI13B_HUMAN/3.7e-134/Kinesin-like protein KIF13B OS=Homo sapiens GN=KIF13B PE=1 SV=2	lco:104927233/0.0e+00/kif13b; kinesin-like protein KIF13B; K17914 kinesin family member 13	Hs13194197/2.7e-134/[Z] KOG0241 Kinesin-like protein	PTHR18916:SF38/7.6E-34/--	NA
CL11654.Contig1_All	10276	62437.37	24257.35	-1.225168657	0	Down	0	XP_018516962.1/2.9e-104/PREDICTED: uncharacterized protein LOC108873273 [Lates calcarifer]	XM_018662758.1/0.0/PREDICTED: Lates calcarifer formimidoyltransferase-cyclodeaminase-like (LOC108874335), mRNA	sp|C0HK23|SML_SCONI/1.1e-76/L-rhamnose-binding lectin SML OS=Scomberomorus niphonius PE=1 SV=1	lcf:108874335/1.9e-75/formimidoyltransferase-cyclodeaminase-like; K13990 glutamate formiminotransferase / formiminotetrahydrofolate cyclodeaminase [EC:2.1.2.5 4.3.1.4]	Hs11140815/5.2e-52/[E] TWOG0656 Formiminotransferase cyclodeaminase	PTHR12011/1.0E-12/--	NA
Unigene5539_All	1882	46966	15594	-1.451806527	0	Down	0	ABU63972.1/6.2e-178/biotinidase precursor [Perca flavescens]	EU081835.1/0.0/Perca flavescens biotinidase precursor, mRNA, complete cds	sp|Q8AV84|BTD_TAKRU/2.5e-144/Biotinidase OS=Takifugu rubripes GN=btd PE=3 SV=1	lcf:108877741/3.3e-172/LOW QUALITY PROTEIN: biotinidase-like; K01435 biotinidase [EC:3.5.1.12]	Hs4557373/8.5e-70/[E] KOG0806 Carbon-nitrogen hydrolase	PF00795/1.5E-4/Carbon-nitrogen hydrolase	NA
CL9133.Contig3_All	859	308	12088	5.433320565	0	Up	0	XP_020450731.1/9.8e-38/C-C motif chemokine 19-like [Monopterus albus]	NA	sp|Q99731|CCL19_HUMAN/3.4e-08/C-C motif chemokine 19 OS=Homo sapiens GN=CCL19 PE=1 SV=1	ncc:104953517/1.2e-36/C-C motif chemokine 19-like; K05512 C-C motif chemokine 19	NA	NA	NA
Unigene5289_All	3218	19606.8	2645.35	-2.751004414	0	Down	0	XP_020514187.1/1.9e-280/complement factor I [Labrus bergylta]	XM_018689721.1/0.0/PREDICTED: Lates calcarifer complement factor I-like (LOC108892267), mRNA	sp|Q9WUW3|CFAI_RAT/4.4e-133/Complement factor I OS=Rattus norvegicus GN=Cfi PE=2 SV=1	pret:103480967/6.6e-261/complement factor I; K01333 complement factor I [EC:3.4.21.45]	Hs4504579/2.1e-121/[E] KOG3627 Trypsin	PTHR24256:SF154/2.7E-183/--	cellular_component:GO:0016020//membrane;molecular_function:GO:0004252//serine-type endopeptidase activity;GO:0005044//scavenger receptor activity;
CL812.Contig17_All	5538	39029.81	11939.52	-1.570012441	0	Down	0	XP_019960470.1/2.2e-247/PREDICTED: complement factor H-like [Paralichthys olivaceus]	XM_018670847.1/0.0/PREDICTED: Lates calcarifer complement factor H-like (LOC108879552), transcript variant X3, mRNA	sp|P06909|CFAH_MOUSE/8.2e-79/Complement factor H OS=Mus musculus GN=Cfh PE=1 SV=2	hcq:109524599/6.9e-242/complement factor H-like; K04004 complement factor H	Hs4504375/1.4e-75/[V] LSE2736 H Protein related to complement factor H/Coagulation factor XIII, B subunit	PS50923/9.711/Sushi/CCP/SCR domain profile.	NA
CL1002.Contig1_All	4398	22304.35	3851.87	-2.394875026	0	Down	0	XP_008303267.1/0.0e+00/PREDICTED: ceruloplasmin-like [Stegastes partitus]	XM_019261795.1/0.0/PREDICTED: Larimichthys crocea ceruloplasmin-like (LOC104936001), mRNA	sp|Q61147|CERU_MOUSE/2.3e-281/Ceruloplasmin OS=Mus musculus GN=Cp PE=1 SV=2	lcf:108880109/0.0e+00/ceruloplasmin-like isoform X1; K13624 ceruloplasmin [EC:1.16.3.1]	Hs4557485/6.3e-249/[Q] KOG1263 Multicopper oxidases	PF07732/1.4E-4/Multicopper oxidase	NA
CL10765.Contig9_All	4805	26607.19	5747.76	-2.071925266	0	Down	0	XP_018536980.1/0.0e+00/PREDICTED: inter-alpha-trypsin inhibitor heavy chain H3-like isoform X8 [Lates calcarifer]	XM_018681464.1/0.0/PREDICTED: Lates calcarifer inter-alpha-trypsin inhibitor heavy chain H3-like (LOC108886538), transcript variant X8, mRNA	sp|Q61704|ITIH3_MOUSE/2.0e-153/Inter-alpha-trypsin inhibitor heavy chain H3 OS=Mus musculus GN=Itih3 PE=1 SV=3	oas:101109489/5.6e-131/ITIH1; inter-alpha-trypsin inhibitor heavy chain H1 isoform X2; K19014 inter-alpha-trypsin inhibitor heavy chain H1	Hs10092579/1.2e-152/[O] LSE2193 H Plasma inter-alpha-trypsin inhibitor	PS51468/36.489/VIT domain profile.	NA
Unigene47918_All	4068	12	17507	10.64950092	0	Up	0	XP_016653236.1/2.8e-26/liver stage antigen 3, fragment, partial [Plasmodium chabaudi chabaudi] >CDR11106.1 liver stage antigen 3, fragment, partial [Plasmodium chabaudi chabaudi]	NA	sp|E2RYF6|MUC22_HUMAN/5.0e-09/Mucin-22 OS=Homo sapiens GN=MUC22 PE=1 SV=2	dwi:Dwil_GK12565/1.2e-12/uncharacterized protein; K00968 choline-phosphate cytidylyltransferase [EC:2.7.7.15]	SPAPB1E7.04c/1.1e-10/[M] KOG4701 Chitinase	PS51035/11.113/BAG domain profile.	NA
CL11171.Contig1_All	4766	13371.67	698.74	-4.119460954	0	Down	0	XP_019112406.1/1.0e-248/PREDICTED: serine protease hepsin [Larimichthys crocea]	XM_019256861.1/0.0/PREDICTED: Larimichthys crocea hepsin (hpn), mRNA	sp|P05981|HEPS_HUMAN/4.0e-122/Serine protease hepsin OS=Homo sapiens GN=HPN PE=1 SV=1	lco:104928115/1.3e-249/hpn; hepsin; K08665 hepsin [EC:3.4.21.106]	Hs4504481/2.9e-122/[E] KOG3627 Trypsin	SM00020/1.7E-92/Trypsin-like serine protease	NA
Unigene12834_All	2186	629.71	11661.65	4.349759702	0	Up	0	XP_018517332.1/3.1e-128/PREDICTED: 1,25-dihydroxyvitamin D(3) 24-hydroxylase, mitochondrial [Lates calcarifer]	XM_018661816.1/0.0/PREDICTED: Lates calcarifer 1,25-dihydroxyvitamin D(3) 24-hydroxylase, mitochondrial (LOC108873562), mRNA	sp|Q07973|CP24A_HUMAN/6.5e-88/1,25-dihydroxyvitamin D(3) 24-hydroxylase, mitochondrial OS=Homo sapiens GN=CYP24A1 PE=1 SV=2	lcf:108873562/4.1e-129/1,25-dihydroxyvitamin D(3) 24-hydroxylase, mitochondrial; K07436 vitamin D3 24-hydroxylase [EC:1.14.15.16]	Hs4503205/1.8e-87/[Q] KOG0159 Cytochrome P450 CYP11/CYP12/CYP24/CYP27 subfamilies	PF00067/2.2E-66/Cytochrome P450	molecular_function:GO:0016705//oxidoreductase activity, acting on paired donors, with incorporation or reduction of molecular oxygen;GO:0020037//heme binding;GO:0005506//iron ion binding;GO:0004497//monooxygenase activity;
CL10839.Contig3_All	3173	23569.08	49685.65	1.214752955	0	Up	0	CBN81677.1/8.8e-84/Microfibril-associated glycoprotein 4 [Dicentrarchus labrax]	XM_019259333.1/0.0/PREDICTED: Larimichthys crocea microfibril-associated glycoprotein 4-like (LOC104933157), mRNA	sp|P55918|MFAP4_BOVIN/2.0e-45/Microfibril-associated glycoprotein 4 OS=Bos taurus GN=MFAP4 PE=1 SV=2	xtr:100491028/5.5e-42/ficolin-1-like; K10104 ficolin	Hs17459337/1.9e-45/[R] KOG2579 Ficolin and related extracellular proteins	PF00147/1.6E-56/Fibrinogen beta and gamma chains, C-terminal globular domain	NA
CL4415.Contig1_All	1738	12982	34054	1.530130768	0	Up	0	ACD13025.1/7.6e-13/hepcidin-1 [Micropterus dolomieu] >ACD13029.1 hepcidin-1 [Micropterus dolomieu]	EU502751.1/0.0/Micropterus dolomieu hepcidin-1 (hep-1) gene, complete cds	sp|Q9DFD6|HEPC_ONCMY/1.1e-08/Hepcidin (Fragment) OS=Oncorhynchus mykiss GN=hamp PE=2 SV=1	NA	NA	NA	NA
CL9133.Contig2_All	1310	266	10337	5.419066653	0	Up	0	XP_020450731.1/1.1e-27/C-C motif chemokine 19-like [Monopterus albus]	XM_018677724.1/0.0/PREDICTED: Lates calcarifer kinesin-like protein KIF21B (LOC108884072), mRNA	sp|Q99731|CCL19_HUMAN/5.2e-08/C-C motif chemokine 19 OS=Homo sapiens GN=CCL19 PE=1 SV=1	ncc:104953517/1.9e-28/C-C motif chemokine 19-like; K05512 C-C motif chemokine 19	NA	NA	biological_process:GO:0006955//immune response;cellular_component:GO:0005615//extracellular space;molecular_function:GO:0008009//chemokine activity;
CL3127.Contig4_All	11872	24413.1	5312.9	-2.061264877	0	Down	0	XP_020497128.1/0.0e+00/apolipoprotein B-100-like [Labrus bergylta]	XM_019266464.1/0.0/PREDICTED: Larimichthys crocea apolipoprotein B-100-like (LOC104926780), mRNA	sp|P04114|APOB_HUMAN/0.0e+00/Apolipoprotein B-100 OS=Homo sapiens GN=APOB PE=1 SV=2	lco:104926780/0.0e+00/apolipoprotein B-100-like; K14462 apolipoprotein B	Hs4757786/1.3e-155/[I] TWOG0015 Acid ceramidase	SM00638/1.3E-28/Lipoprotein N-terminal Domain	NA
CL10765.Contig3_All	4919	19538.47	3197.59	-2.472441466	0	Down	0	XP_018536981.1/0.0e+00/PREDICTED: inter-alpha-trypsin inhibitor heavy chain H3-like isoform X9 [Lates calcarifer]	XM_018691630.1/0.0/PREDICTED: Lates calcarifer V-type proton ATPase catalytic subunit A-like (LOC108893523), mRNA	sp|P31404|VATA_BOVIN/0.0e+00/V-type proton ATPase catalytic subunit A OS=Bos taurus GN=ATP6V1A PE=2 SV=2	xma:102233759/0.0e+00/V-type proton ATPase catalytic subunit A; K02145 V-type H+-transporting ATPase subunit A [EC:3.6.3.14]	Hs19913424/0.0e+00/[C] KOG1352 Vacuolar H+-ATPase V1 sector, subunit A	PF00092/1.1E-21/von Willebrand factor type A domain	NA
Unigene30663_All	3033	6796.97	23620.46	1.935892562	0	Up	0	XP_019948722.1/0.0e+00/PREDICTED: protein 4.1-like isoform X11 [Paralichthys olivaceus]	XM_020093163.1/0.0/PREDICTED: Paralichthys olivaceus protein 4.1-like (LOC109633361), transcript variant X11, mRNA	sp|Q08696|MST2_DROHY/4.7e-52/Axoneme-associated protein mst101(2) OS=Drosophila hydei GN=mst101(2) PE=1 SV=1	ame:408792/7.9e-115/GB13343; protein 4.1 homolog; K06107 erythrocyte membrane protein band 4.1	Hs10835089/2.2e-51/[R] LSE0089 H Neurofilament	PS50057/78.771/FERM domain profile.	NA
Unigene30665_All	2782	6513.26	23018.09	1.960135564	0	Up	0	XP_019219928.1/0.0e+00/PREDICTED: uncharacterized protein LOC100702839 isoform X1 [Oreochromis niloticus]	XM_020093163.1/0.0/PREDICTED: Paralichthys olivaceus protein 4.1-like (LOC109633361), transcript variant X11, mRNA	sp|Q08696|MST2_DROHY/9.6e-52/Axoneme-associated protein mst101(2) OS=Drosophila hydei GN=mst101(2) PE=1 SV=1	ame:408792/7.2e-115/GB13343; protein 4.1 homolog; K06107 erythrocyte membrane protein band 4.1	Hs10835089/5.0e-50/[R] LSE0089 H Neurofilament	PR00661/1.1E-5/ERM family signature	NA
CL11486.Contig4_All	2565	13848.72	34099.54	1.4388188	0	Up	0	KKF16569.1/0.0e+00/glucose-regulated protein [Larimichthys crocea]	XM_010738795.2/0.0/PREDICTED: Larimichthys crocea 78 kDa glucose-regulated protein (LOC104925213), mRNA	sp|Q90593|GRP78_CHICK/0.0e+00/78 kDa glucose-regulated protein OS=Gallus gallus GN=HSPA5 PE=1 SV=1	lcf:108874458/0.0e+00/hspa5; LOW QUALITY PROTEIN: 78 kDa glucose-regulated protein; K09490 heat shock 70kDa protein 5	Hs16507237/0.0e+00/[O] KOG0100 Molecular chaperones GRP78/BiP/KAR2, HSP70 superfamily	PR00301/2.4E-84/70kDa heat shock protein signature	molecular_function:GO:0005524//ATP binding;
CL4375.Contig12_All	1708	1067.61	11369.9	3.551582097	0	Up	0	XP_018517332.1/5.9e-151/PREDICTED: 1,25-dihydroxyvitamin D(3) 24-hydroxylase, mitochondrial [Lates calcarifer]	XM_018661816.1/0.0/PREDICTED: Lates calcarifer 1,25-dihydroxyvitamin D(3) 24-hydroxylase, mitochondrial (LOC108873562), mRNA	sp|Q07973|CP24A_HUMAN/6.4e-107/1,25-dihydroxyvitamin D(3) 24-hydroxylase, mitochondrial OS=Homo sapiens GN=CYP24A1 PE=1 SV=2	lcf:108873562/7.7e-152/1,25-dihydroxyvitamin D(3) 24-hydroxylase, mitochondrial; K07436 vitamin D3 24-hydroxylase [EC:1.14.15.16]	Hs4503205/1.1e-105/[Q] KOG0159 Cytochrome P450 CYP11/CYP12/CYP24/CYP27 subfamilies	PTHR24291/9.0E-193/--	NA
CL6519.Contig1_All	3305	25977.39	6820.56	-1.790475225	0	Down	0	XP_010732407.1/1.0e-255/PREDICTED: protein disulfide-isomerase [Larimichthys crocea] >KKF23390.1 Protein disulfide-isomerase [Larimichthys crocea]	XM_018678492.1/0.0/PREDICTED: Lates calcarifer prolyl 4-hydroxylase subunit beta (p4hb), mRNA	sp|P05307|PDIA1_BOVIN/1.2e-202/Protein disulfide-isomerase OS=Bos taurus GN=P4HB PE=1 SV=1	lco:104921542/1.3e-256/p4hb; prolyl 4-hydroxylase subunit beta; K09580 protein disulfide-isomerase A1 [EC:5.3.4.1]	Hs20070125/7.4e-202/[O] KOG0190 Protein disulfide isomerase (prolyl 4-hydroxylase beta subunit)	PS00194/-/Thioredoxin family active site.	NA
Unigene10118_All	1182	15	12763	9.871608426	0	Up	0	XP_020893273.1/2.0e-57/alpha-N-acetylglucosaminidase-like [Exaiptasia pallida] >KXJ18437.1 Alpha-N-acetylglucosaminidase [Exaiptasia pallida]	NA	sp|P54802|ANAG_HUMAN/1.3e-50/Alpha-N-acetylglucosaminidase OS=Homo sapiens GN=NAGLU PE=1 SV=2	epa:110232420/2.6e-58/alpha-N-acetylglucosaminidase-like; K01205 alpha-N-acetylglucosaminidase [EC:3.2.1.50]	At5g13690/1.3e-84/[U] KOG2233 Alpha-N-acetylglucosaminidase	PF12338/4.4E-13/Ribulose-1,5-bisphosphate carboxylase small subunit	NA
CL219.Contig2_All	3027	45554.82	17745.3	-1.221347583	0	Down	0	AFZ93889.1/6.3e-310/complement component 8 beta [Oplegnathus fasciatus]	XM_010748067.2/0.0/PREDICTED: Larimichthys crocea complement C8 beta chain (c8b), mRNA	sp|Q9PVW7|CO8B_PAROL/1.7e-307/Complement component C8 beta chain OS=Paralichthys olivaceus GN=c8b PE=2 SV=1	lcf:108883845/4.4e-307/c8b; complement component C8 beta chain; K03998 complement component 8 subunit beta	Hs4557391/2.8e-171/[V] LSE0225 H Perforin/Complement components 6, 7, 8, 9	SM00192/1.1E-7/Low-density lipoprotein receptor domain class A	NA
Unigene4024_All	3877	43727.83	16890.68	-1.233505185	0	Down	0	KKF21996.1/1.7e-25/hypothetical protein EH28_19144 [Larimichthys crocea]	DQ849662.1/0.0/Lithognathus mormyrus clone lithmor32 mRNA sequence	NA	NA	NA	NA	NA
Unigene5446_All	2797	9922.54	26935.23	1.579532167	0	Up	0	ADV78594.1/4.9e-38/T cell surface glycoprotein CD4 [Siniperca chuatsi]	GU550706.1/0.0/Siniperca chuatsi T cell surface glycoprotein CD4 mRNA, complete cds	NA	lco:104922282/1.7e-18/T-cell surface glycoprotein CD4-like; K06454 T-cell surface glycoprotein CD4	NA	PS50835/9.264/Ig-like domain profile.	NA
CL7627.Contig2_All	3453	35444.75	12309.6	-1.386968911	0	Down	0	XP_010738982.2/7.4e-153/PREDICTED: leucine-rich alpha-2-glycoprotein-like isoform X1 [Larimichthys crocea] >XP_019122012.1 PREDICTED: leucine-rich alpha-2-glycoprotein-like isoform X2 [Larimichthys crocea]	XM_019266467.1/0.0/PREDICTED: Larimichthys crocea leucine-rich alpha-2-glycoprotein-like (LOC104926749), transcript variant X2, mRNA	sp|P02750|A2GL_HUMAN/2.0e-51/Leucine-rich alpha-2-glycoprotein OS=Homo sapiens GN=LRG1 PE=1 SV=2	lcm:102345459/1.4e-38/carboxypeptidase N subunit 2-like; K13023 carboxypeptidase N regulatory subunit	Hs16418467/1.5e-51/[R] KOG0619 FOG: Leucine rich repeat	SM00364/24.0/Leucine-rich repeats, bacterial type	NA
CL8561.Contig2_All	1718	40383.91	15292.08	-1.262176787	0	Down	0	XP_020463064.1/2.9e-105/complement C1q-like protein 2 [Monopterus albus]	XM_020607408.1/0.0/PREDICTED: Monopterus albus complement C1q-like protein 2 (LOC109964242), mRNA	sp|Q7Z5L3|C1QL2_HUMAN/5.8e-15/Complement C1q-like protein 2 OS=Homo sapiens GN=C1QL2 PE=2 SV=2	ccar:109107100/1.1e-23/complement C1q tumor necrosis factor-related protein 6-like isoform X1; K19470 complement C1q tumor necrosis factor-related protein 6	Hs22041041/4.2e-15/[R] LSE3568 H Complement-c1q tumor necrosis factor-related protein/Adipocyte-specific secretory protein, and related proteins	SM00110/3.7E-16/Complement component C1q domain.	NA
CL10749.Contig4_All	6175	33801.59	11653.87	-1.397462828	0	Down	0	XP_018529576.1/4.1e-154/PREDICTED: uncharacterized protein LOC108881863 [Lates calcarifer]	XM_018674060.1/0.0/PREDICTED: Lates calcarifer uncharacterized LOC108881863 (LOC108881863), mRNA	sp|Q6NY77|HOGA1_DANRE/1.9e-36/4-hydroxy-2-oxoglutarate aldolase, mitochondrial OS=Danio rerio GN=zgc:77082 PE=2 SV=1	lcf:108880833/1.3e-47/hoga1; 4-hydroxy-2-oxoglutarate aldolase, mitochondrial; K18123 4-hydroxy-2-oxoglutarate aldolase [EC:4.1.3.16]	Hs22041041/1.5e-14/[R] LSE3568 H Complement-c1q tumor necrosis factor-related protein/Adipocyte-specific secretory protein, and related proteins	PR00007/5.2E-14/Complement C1Q domain signature	NA
Unigene27602_All	2226	32012.23	10674.23	-1.445672016	0	Down	0	XP_019129513.1/5.5e-258/PREDICTED: cathepsin L [Larimichthys crocea]	XM_018669738.1/0.0/PREDICTED: Lates calcarifer cathepsin F-like (LOC108878763), mRNA	sp|Q9R013|CATF_MOUSE/3.0e-125/Cathepsin F OS=Mus musculus GN=Ctsf PE=1 SV=1	lco:104939385/7.3e-259/ctsf; cathepsin L; K01373 cathepsin F [EC:3.4.22.41]	Hs6042196/9.3e-124/[O] KOG1542 Cysteine proteinase Cathepsin F	PS00639/-/Eukaryotic thiol (cysteine) proteases histidine active site.	molecular_function:GO:0008234//cysteine-type peptidase activity;GO:0004869//cysteine-type endopeptidase inhibitor activity;
CL1446.Contig1_All	1049	7	13104.03	11.00918718	0	Up	0	KRX12343.1/7.5e-141/Chlorophyll a-b binding protein 40, chloroplastic [Trichinella nelsoni] >KRY99282.1 Chlorophyll a-b binding protein 40, chloroplastic [Trichinella zimbabwensis]	CP020672.1/0.0/Oryzias latipes strain Hd-rR chromosome 8 sequence	NA	rro:104672455/1.1e-124/chlorophyll a-b binding protein of LHCII type 1; K08912 light-harvesting complex II chlorophyll a/b binding protein 1	At1g29910/6.7e-133/[C] LSE0391 A Chlorophyll A/B binding protein	PTHR21649:SF26/1.4E-222/--	NA
CL178.Contig6_All	3012	21234.71	5342.21	-1.852096651	0	Down	0	XP_018546237.1/9.1e-248/PREDICTED: alpha-2-macroglobulin-like, partial [Lates calcarifer]	XM_018693271.1/0.0/PREDICTED: Lates calcarifer alpha-2-macroglobulin-like (LOC108894559), mRNA	sp|P14046|A1I3_RAT/6.0e-124/Alpha-1-inhibitor 3 OS=Rattus norvegicus GN=A1i3 PE=1 SV=1	lcf:108892933/1.2e-248/alpha-2-macroglobulin-like; K03910 alpha-2-macroglobulin	Hs4557225/9.0e-122/[O] KOG1366 Alpha-macroglobulin	PF10569/5.1E-17/Alpha-macro-globulin thiol-ester bond-forming region	NA
CL178.Contig8_All	4712	37315.5	14218.49	-1.253187597	0	Down	0	XP_018548787.1/0.0e+00/PREDICTED: LOW QUALITY PROTEIN: alpha-2-macroglobulin-like [Lates calcarifer]	XM_018693271.1/0.0/PREDICTED: Lates calcarifer alpha-2-macroglobulin-like (LOC108894559), mRNA	sp|Q5R4N8|A2MG_PONAB/1.7e-266/Alpha-2-macroglobulin OS=Pongo abelii GN=A2M PE=2 SV=1	lcf:108894559/0.0e+00/LOW QUALITY PROTEIN: alpha-2-macroglobulin-like; K03910 alpha-2-macroglobulin	Hs4557225/1.6e-266/[O] KOG1366 Alpha-macroglobulin	PF07703/3.6E-26/Alpha-2-macroglobulin family N-terminal region	NA
CL516.Contig2_All	11917	45746.06	19480.44	-1.092802068	0	Down	0	XP_018550483.1/0.0e+00/PREDICTED: LOW QUALITY PROTEIN: apolipoprotein B-100-like [Lates calcarifer]	XM_019266469.1/0.0/PREDICTED: Larimichthys crocea apolipoprotein B-100 (LOC104926778), mRNA	sp|Q7TMA5|APOB_RAT/0.0e+00/Apolipoprotein B-100 OS=Rattus norvegicus GN=Apob PE=1 SV=1	lcf:108895952/0.0e+00/LOW QUALITY PROTEIN: apolipoprotein B-100-like; K14462 apolipoprotein B	Hs4502153/0.0e+00/[I] KOG4338 Predicted lipoprotein	PTHR13769/0.0/--	molecular_function:GO:0005319//lipid transporter activity;
CL10360.Contig3_All	2954	30441	10413	-1.408810821	0	Down	0	XP_018530466.1/1.2e-223/PREDICTED: vitamin K-dependent protein C [Lates calcarifer] >XP_018530468.1 PREDICTED: vitamin K-dependent protein C [Lates calcarifer] >XP_018530469.1 PREDICTED: vitamin K-dependent protein C [Lates calcarifer]	XM_010753343.2/0.0/PREDICTED: Larimichthys crocea vitamin K-dependent protein C-like (LOC104937173), mRNA	sp|Q9GLP2|PROC_PIG/6.3e-118/Vitamin K-dependent protein C OS=Sus scrofa GN=PROC PE=2 SV=1	lcf:108882451/1.6e-224/proc; vitamin K-dependent protein C; K01344 protein C (activated) [EC:3.4.21.69]	Hs4506115/2.7e-110/[VO] LSE3589 H Blood coagulation factors	PF00594/1.3E-16/Vitamin K-dependent carboxylation/gamma-carboxyglutamic (GLA) domain	NA
CL4415.Contig2_All	1497	3260.66	14210.89	2.262580152	0	Up	0	XP_006791782.1/3.9e-34/PREDICTED: hepcidin-1-like [Neolamprologus brichardi]	AB440779.1/0.0/Pagrus auriga HAMP1 gene for hepcidin antimicrobial peptide 1, complete cds	sp|Q9DFD6|HEPC_ONCMY/3.3e-14/Hepcidin (Fragment) OS=Oncorhynchus mykiss GN=hamp PE=2 SV=1	NA	NA	NA	NA
CL9223.Contig6_All	7414	14672.8	2575.12	-2.371613477	0	Down	0	AIN76757.1/0.0e+00/complement component 6 [Oplegnathus fasciatus]	KP121430.1/0.0/Siniperca chuatsi complement component C6-like protein mRNA, complete cds	sp|Q811M5|CO6_RAT/1.1e-248/Complement component C6 OS=Rattus norvegicus GN=C6 PE=2 SV=1	lco:104938603/0.0e+00/c6; complement C6; K03995 complement component 6	Hs4559406/1.1e-242/[V] LSE0225 H Perforin/Complement components 6, 7, 8, 9	PR00764/6.4E-39/Complement C9 signature	biological_process:GO:0006955//immune response;cellular_component:GO:0005579//membrane attack complex;
Unigene99059_All	719	40703	16946	-1.125371197	0	Down	0	ACI32416.1/4.8e-38/antifreeze protein [Siniperca chuatsi]	FJ826541.1/0.0/Perca flavescens type II antifreeze protein 3 mRNA, complete cds	sp|P05140|ISP2_HEMAM/4.1e-31/Type-2 ice-structuring protein OS=Hemitripterus americanus PE=1 SV=2	mze:101486018/1.1e-35/ladderlectin-like; K17513 C-type lectin superfamily 17 member A	Hs5453684/3.9e-15/[TV] KOG4297 C-type lectin	PS50041/20.34/C-type lectin domain profile.	NA
CL6589.Contig2_All	3104	9	10616	10.34284681	0	Up	0	KYQ92456.1/6.6e-302/AAA ATPase domain-containing protein [Dictyostelium lacteum]	NA	sp|P31543|CLP_TRYBB/7.7e-252/Heat shock protein 100 OS=Trypanosoma brucei brucei GN=HSP100 PE=3 SV=1	rss:109440895/2.4e-244/chaperone protein ClpB1; K03695 ATP-dependent Clp protease ATP-binding subunit ClpB	At1g74310/0.0e+00/[O] KOG1051 Chaperone HSP104 and related ATP-dependent Clp proteases	SM00382/1.8E-9/ATPases associated with a variety of cellular activities	biological_process:GO:0016485//protein processing;GO:0009408//response to heat;cellular_component:GO:0005737//cytoplasm;molecular_function:GO:0005524//ATP binding;
Unigene3678_All	2831	7931.02	258.7	-4.799335301	0	Down	0	AIA08688.1/7.8e-84/complement component C3 [Oplegnathus fasciatus]	XM_010739008.2/0.0/PREDICTED: Larimichthys crocea complement C3-like (LOC104925397), mRNA	sp|P98093|CO3_ONCMY/6.8e-53/Complement C3 (Fragment) OS=Oncorhynchus mykiss GN=c3 PE=1 SV=1	mze:101480237/7.2e-78/c3; complement C3; K03990 complement component 3	Hs4557385/9.9e-38/[O] KOG1366 Alpha-macroglobulin	PTHR11412:SF97/3.9E-102/--	NA
Unigene30056_All	2462	6	11942	11.09761351	0	Up	0	XP_019576222.1/0.0e+00/PREDICTED: probable mediator of RNA polymerase II transcription subunit 37e, partial [Rhinolophus sinicus]	XM_641525.1/0.0/Dictyostelium discoideum AX4 heat shock protein (hspB) mRNA, complete cds	sp|P19120|HSP7C_BOVIN/1.4e-285/Heat shock cognate 71 kDa protein OS=Bos taurus GN=HSPA8 PE=1 SV=2	rss:109440494/0.0e+00/probable mediator of RNA polymerase II transcription subunit 37e; K03283 heat shock 70kDa protein 1/2/6/8	At3g12580/0.0e+00/[O] KOG0101 Molecular chaperones HSP70/HSC70, HSP70 superfamily	PF00012/4.2E-269/Hsp70 protein	molecular_function:GO:0005524//ATP binding;
CL4375.Contig5_All	1924	219.48	6891.5	5.111475808	0	Up	0	XP_020485087.1/1.3e-130/1,25-dihydroxyvitamin D(3) 24-hydroxylase, mitochondrial [Labrus bergylta]	XM_010751211.2/0.0/PREDICTED: Larimichthys crocea 1,25-dihydroxyvitamin D(3) 24-hydroxylase, mitochondrial (LOC104935382), mRNA	sp|Q07973|CP24A_HUMAN/6.4e-79/1,25-dihydroxyvitamin D(3) 24-hydroxylase, mitochondrial OS=Homo sapiens GN=CYP24A1 PE=1 SV=2	lco:104935382/1.7e-131/1,25-dihydroxyvitamin D(3) 24-hydroxylase, mitochondrial; K07436 vitamin D3 24-hydroxylase [EC:1.14.15.16]	Hs4503205/2.1e-76/[Q] KOG0159 Cytochrome P450 CYP11/CYP12/CYP24/CYP27 subfamilies	PTHR24291/3.9E-129/--	NA
CL812.Contig21_All	2035	26770.83	9001.12	-1.433666277	0	Down	0	AKQ99120.1/6.6e-117/complement factor H [Larimichthys crocea]	XM_018670858.1/0.0/PREDICTED: Lates calcarifer complement factor H-related protein 1-like (LOC108879557), transcript variant X2, mRNA	sp|P08603|CFAH_HUMAN/1.3e-29/Complement factor H OS=Homo sapiens GN=CFH PE=1 SV=4	lcf:108879552/2.5e-80/complement factor H-like isoform X1; K04004 complement factor H	Hs11321587/7.1e-30/[V] LSE2736 H Protein related to complement factor H/Coagulation factor XIII, B subunit	SM00032/2.6E-4/Domain abundant in complement control proteins; SUSHI repeat; short complement-like repeat (SCR)	NA
CL4307.Contig3_All	4546	7008.55	19758.29	1.634089353	0	Up	0	XP_019123997.1/3.1e-300/PREDICTED: TNFAIP3-interacting protein 1 isoform X2 [Larimichthys crocea]	XM_018675563.1/0.0/PREDICTED: Lates calcarifer TNFAIP3 interacting protein 1 (tnip1), mRNA	sp|Q15025|TNIP1_HUMAN/3.3e-102/TNFAIP3-interacting protein 1 OS=Homo sapiens GN=TNIP1 PE=1 SV=2	lco:104924209/7.9e-111/gpx3; glutathione peroxidase 3; K00432 glutathione peroxidase [EC:1.11.1.9]	Hs6006001/5.8e-64/[O] KOG1651 Glutathione peroxidase	PTHR31882:SF3/5.0E-246/--	NA
CL285.Contig3_All	2892	38302	15932	-1.126673181	0	Down	0	XP_018522545.1/1.1e-250/PREDICTED: epoxide hydrolase 1-like [Lates calcarifer] >XP_018522546.1 PREDICTED: epoxide hydrolase 1-like [Lates calcarifer]	XM_019266296.1/0.0/PREDICTED: Larimichthys crocea epoxide hydrolase 1-like (LOC104918259), transcript variant X2, mRNA	sp|P04068|HYEP_RABIT/2.2e-155/Epoxide hydrolase 1 OS=Oryctolagus cuniculus GN=EPHX1 PE=1 SV=2	lco:104918259/3.3e-251/epoxide hydrolase 1-like; K01253 microsomal epoxide hydrolase [EC:3.3.2.9]	Hs4503583/1.3e-154/[R] KOG2565 Predicted hydrolases or acyltransferases (alpha/beta hydrolase superfamily)	PTHR21661/2.7E-293/--	NA
CL7117.Contig2_All	4624	2518.08	11790.96	2.366104322	0	Up	0	XP_022053353.1/0.0e+00/putative sodium-coupled neutral amino acid transporter 10 isoform X4 [Acanthochromis polyacanthus]	XM_018665334.1/0.0/PREDICTED: Lates calcarifer solute carrier family 38 member 10 (slc38a10), mRNA	sp|Q55EQ3|Y9086_DICDI/1.8e-31/Uncharacterized abhydrolase domain-containing protein DDB_G0269086 OS=Dictyostelium discoideum GN=DDB_G0269086 PE=1 SV=2	mze:101487400/0.0e+00/slc38a10; solute carrier family 38 member 10; K14996 solute carrier family 38 (sodium-coupled neutral amino acid transporter), member 10	Hs20070376/7.1e-110/[E] KOG1305 Amino acid transporter protein	PTHR22950:SF296/7.0E-94/--	NA
Unigene6254_All	1281	834.26	8077.73	3.414200106	0	Up	0	XP_020444763.1/1.2e-84/protein disulfide-isomerase A6 [Monopterus albus]	XM_004568753.1/0.0/PREDICTED: Maylandia zebra protein disulfide isomerase family A, member 6 (pdia6), transcript variant X2, mRNA	sp|Q922R8|PDIA6_MOUSE/1.6e-70/Protein disulfide-isomerase A6 OS=Mus musculus GN=Pdia6 PE=1 SV=3	lcf:108895956/4.0e-84/pdia6; protein disulfide-isomerase A6 isoform X1; K09584 protein disulfide-isomerase A6 [EC:5.3.4.1]	Hs5031973/3.4e-70/[O] KOG0191 Thioredoxin/protein disulfide isomerase	PTHR18929/1.3E-83/--	NA
CL2755.Contig3_All	2664	6	10672	10.93539961	0	Up	0	XP_004367478.1/2.2e-301/heat shock protein 90 alpha, putative [Acanthamoeba castellanii str. Neff] >ELR20453.1 heat shock protein 90 alpha, putative [Acanthamoeba castellanii str. Neff]	XM_019721393.1/0.0/PREDICTED: Rhinolophus sinicus heat shock protein 90-1 (LOC109441204), partial mRNA	sp|O44001|HSP90_EIMTE/8.3e-295/Heat shock protein 90 OS=Eimeria tenella GN=HSP90 PE=2 SV=1	lhu:105677119/2.3e-296/heat shock protein 83; K04079 molecular chaperone HtpG	At5g52640/0.0e+00/[O] KOG0019 Molecular chaperone (HSP90 family)	PF02518/1.6E-17/Histidine kinase-, DNA gyrase B-, and HSP90-like ATPase	biological_process:GO:0006457//protein folding;GO:0006950//response to stress;molecular_function:GO:0005524//ATP binding;GO:0051082//unfolded protein binding;
Unigene21762_All	2667	4460.28	15087.45	1.896961966	0	Up	0	XP_010735656.1/7.2e-188/PREDICTED: cyclin-L1 isoform X1 [Larimichthys crocea] >KKF12544.1 Cyclin-L1 [Larimichthys crocea]	XM_010737356.2/0.0/PREDICTED: Larimichthys crocea cyclin L1 (ccnl1), transcript variant X3, mRNA	sp|Q9UK58|CCNL1_HUMAN/1.1e-116/Cyclin-L1 OS=Homo sapiens GN=CCNL1 PE=1 SV=1	aag:5575009/3.4e-21/probable splicing factor, arginine/serine-rich 7; K13165 splicing factor, arginine/serine-rich 12	Hs9945320/7.7e-117/[R] KOG0835 Cyclin L	PTHR10026/3.0E-142/--	biological_process:GO:0006396//RNA processing;GO:0006355//regulation of transcription, DNA-templated;GO:0000079//regulation of cyclin-dependent protein serine/threonine kinase activity;cellular_component:GO:0005634//nucleus;
CL285.Contig4_All	3076	37489.62	15949.57	-1.094154512	0	Down	0	XP_018522545.1/8.1e-252/PREDICTED: epoxide hydrolase 1-like [Lates calcarifer] >XP_018522546.1 PREDICTED: epoxide hydrolase 1-like [Lates calcarifer]	XM_019266296.1/0.0/PREDICTED: Larimichthys crocea epoxide hydrolase 1-like (LOC104918259), transcript variant X2, mRNA	sp|P04068|HYEP_RABIT/6.7e-155/Epoxide hydrolase 1 OS=Oryctolagus cuniculus GN=EPHX1 PE=1 SV=2	lco:104918259/4.1e-252/epoxide hydrolase 1-like; K01253 microsomal epoxide hydrolase [EC:3.3.2.9]	Hs4503583/4.1e-154/[R] KOG2565 Predicted hydrolases or acyltransferases (alpha/beta hydrolase superfamily)	PR00412/5.6E-29/Epoxide hydrolase signature	NA
CL2755.Contig1_All	2543	11	8364	9.709364889	0	Up	0	XP_004367478.1/2.0e-304/heat shock protein 90 alpha, putative [Acanthamoeba castellanii str. Neff] >ELR20453.1 heat shock protein 90 alpha, putative [Acanthamoeba castellanii str. Neff]	KP121423.1/0.0/Siniperca chuatsi heat shock protein 90 mRNA, partial cds	sp|O44001|HSP90_EIMTE/1.3e-297/Heat shock protein 90 OS=Eimeria tenella GN=HSP90 PE=2 SV=1	sko:100329089/4.7e-294/Hsp90; heat shock protein 90; K04079 molecular chaperone HtpG	At5g56030/0.0e+00/[O] KOG0019 Molecular chaperone (HSP90 family)	PF02518/8.3E-19/Histidine kinase-, DNA gyrase B-, and HSP90-like ATPase	biological_process:GO:0006457//protein folding;GO:0006950//response to stress;molecular_function:GO:0005524//ATP binding;GO:0051082//unfolded protein binding;
CL4307.Contig4_All	5021	7681.71	19910.61	1.512857177	0	Up	0	XP_019123997.1/0.0e+00/PREDICTED: TNFAIP3-interacting protein 1 isoform X2 [Larimichthys crocea]	XM_018675563.1/0.0/PREDICTED: Lates calcarifer TNFAIP3 interacting protein 1 (tnip1), mRNA	sp|Q15025|TNIP1_HUMAN/3.0e-128/TNFAIP3-interacting protein 1 OS=Homo sapiens GN=TNIP1 PE=1 SV=2	lco:104924209/8.8e-111/gpx3; glutathione peroxidase 3; K00432 glutathione peroxidase [EC:1.11.1.9]	Hs6006001/6.4e-64/[O] KOG1651 Glutathione peroxidase	PTHR31882/0.0/--	NA
CL812.Contig19_All	4583	30352.27	11982.79	-1.202021401	0	Down	0	XP_008293902.1/8.1e-155/PREDICTED: complement factor H-like [Stegastes partitus]	XM_018670847.1/0.0/PREDICTED: Lates calcarifer complement factor H-like (LOC108879552), transcript variant X3, mRNA	sp|Q28085|CFAH_BOVIN/7.1e-44/Complement factor H OS=Bos taurus GN=CFH PE=1 SV=3	lcf:108879552/5.3e-155/complement factor H-like isoform X1; K04004 complement factor H	Hs4504375/1.8e-41/[V] LSE2736 H Protein related to complement factor H/Coagulation factor XIII, B subunit	PS50923/7.837/Sushi/CCP/SCR domain profile.	NA
Unigene6549_All	2104	29303.6	11362.91	-1.227926401	0	Down	0	XP_019959738.1/7.8e-113/PREDICTED: glutathione S-transferase theta-3-like [Paralichthys olivaceus]	GU938675.1/0.0/Oplegnathus fasciatus glutathione S-transferase theta 1b mRNA, complete cds	sp|P30711|GSTT1_HUMAN/9.1e-63/Glutathione S-transferase theta-1 OS=Homo sapiens GN=GSTT1 PE=1 SV=4	lcf:108881636/1.8e-110/glutathione S-transferase theta-1-like; K00799 glutathione S-transferase [EC:2.5.1.18]	Hs4504185/6.6e-63/[O] KOG0867 Glutathione S-transferase	PTHR11260:SF196/1.2E-111/--	molecular_function:GO:0016740//transferase activity;
CL4830.Contig1_All	3238	2884.36	11802.26	2.171559162	0	Up	0	XP_018556402.1/8.7e-95/PREDICTED: golgin subfamily A member 4-like isoform X2 [Lates calcarifer]	XM_018700886.1/0.0/PREDICTED: Lates calcarifer golgin subfamily A member 4-like (LOC108900068), transcript variant X2, mRNA	sp|P10587|MYH11_CHICK/1.1e-27/Myosin-11 OS=Gallus gallus GN=MYH11 PE=1 SV=4	lcf:108900068/3.3e-95/A-kinase anchor protein 9-like isoform X1; K20478 golgin subfamily B member 1	YDL058w/6.5e-25/[U] KOG0946 ER-Golgi vesicle-tethering protein p115	NA	NA
CL11600.Contig1_All	5360	16646.87	4402.78	-1.77994512	0	Down	0	AFE88226.1/7.3e-216/warm-temperature-acclimation-related 65-kDa protein [Oplegnathus fasciatus] >AFE88228.1 warm-temperature-acclimation-related 65-kDa protein [Oplegnathus fasciatus]	JQ268276.1/0.0/Oplegnathus fasciatus warm-temperature-acclimation-related 65-kDa protein (Wap65-2) mRNA, complete cds	sp|Q6PHG2|HEMO_DANRE/3.4e-122/Hemopexin OS=Danio rerio GN=hpx PE=2 SV=2	lcf:108900593/2.3e-202/hpx; hemopexin isoform X1; K18977 hemopexin	Hs11321561/3.5e-84/[OW] KOG1565 Gelatinase A and related matrix metalloproteases	SM00120/41.0/Hemopexin-like repeats.	NA
CL10749.Contig2_All	2073	6401.74	180.75	-5.007577371	0	Down	0	XP_018529576.1/1.5e-121/PREDICTED: uncharacterized protein LOC108881863 [Lates calcarifer]	XM_018674060.1/0.0/PREDICTED: Lates calcarifer uncharacterized LOC108881863 (LOC108881863), mRNA	sp|Q8CFR0|C1QL2_MOUSE/4.1e-15/Complement C1q-like protein 2 OS=Mus musculus GN=C1ql2 PE=1 SV=1	ccar:109107100/8.8e-25/complement C1q tumor necrosis factor-related protein 6-like isoform X1; K19470 complement C1q tumor necrosis factor-related protein 6	Hs22041041/3.0e-15/[R] LSE3568 H Complement-c1q tumor necrosis factor-related protein/Adipocyte-specific secretory protein, and related proteins	PF00386/5.7E-24/C1q domain	NA
CL2246.Contig6_All	4189	21224.09	6879.16	-1.486579221	0	Down	0	XP_018549945.1/4.4e-293/PREDICTED: deleted in malignant brain tumors 1 protein-like [Lates calcarifer]	XM_010739329.2/0.0/PREDICTED: Larimichthys crocea deleted in malignant brain tumors 1 protein-like (LOC104925655), transcript variant X2, mRNA	sp|Q95218|DMBT1_RABIT/6.9e-163/Deleted in malignant brain tumors 1 protein OS=Oryctolagus cuniculus GN=Dmbt1 PE=1 SV=2	lcf:108895559/5.9e-294/deleted in malignant brain tumors 1 protein-like; K13912 deleted in malignant brain tumors 1 protein	Hs8923740_1/3.3e-162/[R] TWOG0712 Scavenger receptor Cys-rich domains	PR00258/1.2E-25/Speract receptor signature	NA
Unigene6173_All	3066	3132.75	12042.68	2.081474099	0	Up	0	XP_018517320.1/8.1e-26/PREDICTED: uncharacterized protein LOC108873551 [Lates calcarifer] >XP_018517321.1 PREDICTED: uncharacterized protein LOC108873551 [Lates calcarifer]	XM_018661805.1/0.0/PREDICTED: Lates calcarifer uncharacterized LOC108873551 (LOC108873551), transcript variant X2, mRNA	NA	ncc:104952435/7.0e-10/uncharacterized protein LOC104952435; K11647 SWI/SNF-related matrix-associated actin-dependent regulator of chromatin subfamily A member 2/4 [EC:3.6.4.-]	NA	NA	NA
CL2246.Contig10_All	2736	6878.77	369.04	-4.081482355	0	Down	0	XP_018549945.1/9.0e-279/PREDICTED: deleted in malignant brain tumors 1 protein-like [Lates calcarifer]	XM_010739329.2/0.0/PREDICTED: Larimichthys crocea deleted in malignant brain tumors 1 protein-like (LOC104925655), transcript variant X2, mRNA	sp|Q95218|DMBT1_RABIT/2.2e-101/Deleted in malignant brain tumors 1 protein OS=Oryctolagus cuniculus GN=Dmbt1 PE=1 SV=2	lcf:108895559/1.2e-279/deleted in malignant brain tumors 1 protein-like; K13912 deleted in malignant brain tumors 1 protein	Hs8923740_1/9.7e-99/[R] TWOG0712 Scavenger receptor Cys-rich domains	PR00258/1.7E-25/Speract receptor signature	NA
CL1489.Contig7_All	1958	7617	642.5	-3.428635375	0	Down	0	XP_020446608.1/1.3e-141/CD209 antigen-like [Monopterus albus]	KM884828.1/0.0/Miichthys miiuy liver and lymph node-specific ICAM-3-grabbing non-integrin protein (L-SIGN) mRNA, complete cds	sp|Q8TAM2|TTC8_HUMAN/3.7e-50/Tetratricopeptide repeat protein 8 OS=Homo sapiens GN=TTC8 PE=1 SV=2	ola:101164113/1.8e-115/CD209 antigen-like; K17513 C-type lectin superfamily 17 member A	Hs21389383/2.7e-50/[R] KOG1129 TPR repeat-containing protein	SM00034/7.6E-34/C-type lectin (CTL) or carbohydrate-recognition domain (CRD)	NA
Unigene25317_All	5339	20077.97	6390.94	-1.512694203	0	Down	0	XP_018549132.1/0.0e+00/PREDICTED: complement C5 [Lates calcarifer]	XM_018693616.1/0.0/PREDICTED: Lates calcarifer complement C5 (c5), mRNA	sp|P01031|CO5_HUMAN/0.0e+00/Complement C5 OS=Homo sapiens GN=C5 PE=1 SV=4	lcf:108894954/0.0e+00/c5; complement C5; K03994 complement component 5	Hs4502507/0.0e+00/[O] KOG1366 Alpha-macroglobulin	SM00643/2.3E-17/Netrin C-terminal Domain	NA
CL1071.Contig4_All	4611	20299.62	6552.41	-1.492536022	0	Down	0	XP_018555000.1/3.9e-282/PREDICTED: hepatocyte growth factor-like protein [Lates calcarifer]	XM_019262938.1/0.0/PREDICTED: Larimichthys crocea macrophage stimulating 1 (mst1), mRNA	sp|P26927|HGFL_HUMAN/1.4e-204/Hepatocyte growth factor-like protein OS=Homo sapiens GN=MST1 PE=1 SV=2	phd:102324711/1.1e-189/plasminogen-like; K01315 plasminogen [EC:3.4.21.7]	Hs4505881/3.6e-186/[O] LSE3587 H Plasminogen/Apolipoprotein (a)	PF00051/3.0E-28/Kringle domain	NA
CL812.Contig3_All	1600	9661.05	1410.13	-2.637532663	0	Down	0	XP_018526374.1/1.5e-148/PREDICTED: complement factor H-related protein 1-like isoform X2 [Lates calcarifer]	KP710858.1/0.0/Larimichthys crocea complement factor H mRNA, complete cds	sp|P08603|CFAH_HUMAN/2.0e-33/Complement factor H OS=Homo sapiens GN=CFH PE=1 SV=4	lcf:108879557/1.1e-110/complement factor H-related protein 1-like isoform X1; K04004 complement factor H	Hs4504375/1.4e-33/[V] LSE2736 H Protein related to complement factor H/Coagulation factor XIII, B subunit	PS50923/9.235/Sushi/CCP/SCR domain profile.	NA
CL1071.Contig5_All	1786	16035.51	4307.49	-1.757531725	0	Down	0	XP_018555000.1/0.0e+00/PREDICTED: hepatocyte growth factor-like protein [Lates calcarifer]	XM_019262938.1/0.0/PREDICTED: Larimichthys crocea macrophage stimulating 1 (mst1), mRNA	sp|P26927|HGFL_HUMAN/5.3e-221/Hepatocyte growth factor-like protein OS=Homo sapiens GN=MST1 PE=1 SV=2	cmk:103177006/6.4e-165/hgf; hepatocyte growth factor; K05460 hepatocyte growth factor	Hs4505881/3.3e-132/[O] LSE3587 H Plasminogen/Apolipoprotein (a)	PS50070/26.165/Kringle domain profile.	NA
CL3216.Contig5_All	1729	2049	9737	2.387376519	0	Up	0	APZ87864.1/7.4e-85/Diablo-1 [Platycephalus bassensis]	KU323388.1/0.0/Platycephalus bassensis Diablo-1 mRNA, complete cds	sp|Q9JIQ3|DBLOH_MOUSE/1.9e-26/Diablo homolog, mitochondrial OS=Mus musculus GN=Diablo PE=1 SV=2	lcf:108880245/1.0e-82/diablo homolog, mitochondrial-like isoform X1; K10522 diablo	Hs9845297/5.3e-26/[O] LSE2925 H Caspase activator	PF09057/1.6E-57/Second Mitochondria-derived Activator of Caspases	biological_process:GO:0006919//activation of cysteine-type endopeptidase activity involved in apoptotic process;GO:0006915//apoptotic process;cellular_component:GO:0005739//mitochondrion;
Unigene34078_All	4907	5	8814.9	10.92261955	0	Up	0	YP_009350057.1/1.5e-29/hypothetical protein (mitochondrion) [Spongospora subterranea] >AIK19926.1 hypothetical protein (mitochondrion) [Spongospora subterranea]	AF007261.1/0.0/Reclinomonas americana mitochondrion, complete genome	NA	NA	NA	NA	NA
CL6023.Contig2_All	4838	3655.52	12559.34	1.919431263	0	Up	0	ASJ82173.1/4.7e-153/cathepsin L-like [Cyprinus carpio]	EF441623.1/0.0/Siniperca scherzeri growth hormone gene, complete cds	NA	ncc:104942575/8.6e-47/uncharacterized protein LOC104942575; K20493 leucine-rich repeat-containing protein 16	CE00617/2.2e-13/[R] KOG1075 FOG: Reverse transcriptase	PS50026/17.748/EGF-like domain profile.	NA
Unigene694_All	2620	3131.69	11519.23	2.017850129	0	Up	0	XP_010791945.1/6.4e-40/PREDICTED: metalloreductase STEAP4-like [Notothenia coriiceps]	XM_010793643.1/0.0/PREDICTED: Notothenia coriiceps metalloreductase STEAP4-like (LOC104964776), mRNA	sp|Q687X5|STEA4_HUMAN/2.6e-22/Metalloreductase STEAP4 OS=Homo sapiens GN=STEAP4 PE=1 SV=1	ncc:104964776/8.5e-41/metalloreductase STEAP4-like; K19876 metalloreductase STEAP4 [EC:1.16.1.-]	NA	NA	NA
Unigene6584_All	3061	71.3	5147.02	6.312510663	0	Up	0	XP_018516956.1/1.9e-261/PREDICTED: properdin [Lates calcarifer]	XM_018661440.1/0.0/PREDICTED: Lates calcarifer complement factor properdin (cfp), mRNA	sp|P11680|PROP_MOUSE/1.8e-91/Properdin OS=Mus musculus GN=Cfp PE=2 SV=2	lcf:108873264/2.5e-262/cfp; properdin; K15412 complement factor properdin	Hs4505737/1.8e-85/[RP] KOG4475 FOG: Immunoglobin and related proteins	PS50092/12.177/Thrombospondin type-1 (TSP1) repeat profile.	NA
CL5396.Contig2_All	5945	1211	7706	2.808602482	0	Up	0	BAC82617.1/0.0e+00/pol-like protein [Danio rerio]	LN591926.1/0.0/Cyprinus carpio genome assembly common carp genome ,scaffold 000010230	sp|P14381|YTX2_XENLA/2.0e-94/Transposon TX1 uncharacterized 149 kDa protein OS=Xenopus laevis PE=4 SV=1	sko:102809967/2.8e-55/ATP-binding cassette sub-family A member 1-like; K05641 ATP-binding cassette, subfamily A (ABC1), member 1	At2g28980/3.5e-45/[R] KOG1075 FOG: Reverse transcriptase	PF00078/1.4E-40/Reverse transcriptase (RNA-dependent DNA polymerase)	NA
Unigene5176_All	5022	918.93	7042.78	3.076937305	0	Up	0	AFZ93893.1/1.5e-183/complement component 7 [Oplegnathus fasciatus]	XM_018702496.1/0.0/PREDICTED: Lates calcarifer complement component C7-like (LOC108901114), mRNA	sp|Q5RAD0|CO7_PONAB/4.8e-78/Complement component C7 OS=Pongo abelii GN=C7 PE=2 SV=1	lcf:108901114/2.5e-182/LOW QUALITY PROTEIN: complement component C7-like; K03996 complement component 7	Hs4557387/6.6e-77/[V] LSE0225 H Perforin/Complement components 6, 7, 8, 9	SM00057/2.9E-8/factor I membrane attack complex	NA
CL2537.Contig3_All	1248	6548.69	436.12	-3.76959012	0	Down	0	XP_018547270.1/5.7e-111/PREDICTED: high mobility group protein B1-like [Lates calcarifer]	XM_008277342.1/0.0/PREDICTED: Stegastes partitus high mobility group protein B1-like (LOC103354086), transcript variant X1, mRNA	sp|P07746|HMGT_ONCMY/1.3e-93/High mobility group-T protein OS=Oncorhynchus mykiss PE=2 SV=2	lcf:108893594/7.5e-112/high mobility group protein B1-like; K10802 high mobility group protein B1	Hs4504425/4.8e-93/[R] KOG0381 HMG box-containing protein	PTHR13711:SF157/4.7E-130/--	NA
CL5661.Contig3_All	1509	159.85	5126.81	5.142089944	0	Up	0	XP_008293895.1/9.4e-52/PREDICTED: growth arrest and DNA damage-inducible protein GADD45 beta [Stegastes partitus]	XM_022191987.1/0.0/PREDICTED: Acanthochromis polyacanthus growth arrest and DNA damage inducible beta (gadd45b), mRNA	sp|O75293|GA45B_HUMAN/1.2e-43/Growth arrest and DNA damage-inducible protein GADD45 beta OS=Homo sapiens GN=GADD45B PE=1 SV=1	lcf:108891774/1.1e-51/growth arrest and DNA damage-inducible protein GADD45 beta-like; K04402 growth arrest and DNA-damage-inducible protein	Hs9945332/2.3e-41/[R] TWOG0124 Myeloid differentiation primary response protein	NA	biological_process:GO:0006950//response to stress;GO:0051726//regulation of cell cycle;cellular_component:GO:0005634//nucleus;
CL11637.Contig3_All	3320	14894.92	3995.57	-1.759527979	0	Down	0	AEJ91608.1/1.4e-241/angiotensinogen [Oplegnathus fasciatus]	HQ385324.1/0.0/Oplegnathus fasciatus angiotensinogen gene, complete cds	sp|P01015|ANGT_RAT/8.8e-52/Angiotensinogen OS=Rattus norvegicus GN=Agt PE=1 SV=1	lcf:108897315/1.4e-229/agt; angiotensinogen; K09821 angiotensinogen	Hs4557287/1.0e-41/[V] KOG2392 Serpin	PTHR11461:SF13/1.2E-170/--	NA
CL8926.Contig4_All	2938	20059	6823	-1.416952403	0	Down	0	XP_020507776.1/1.6e-124/selenoprotein Pb-like [Labrus bergylta]	XM_020652120.1/0.0/PREDICTED: Labrus bergylta selenoprotein Pb-like (LOC109997586), mRNA	sp|Q98SV0|SELPB_DANRE/1.2e-81/Selenoprotein Pb OS=Danio rerio GN=sepp1b PE=2 SV=3	xla:108718258/4.6e-11/syndecan-3-like; K06257 syndecan 1	7300141/3.4e-09/[K] KOG3560 Aryl-hydrocarbon receptor	PTHR10105:SF4/2.3E-77/--	NA
CL5923.Contig1_All	3554	22443.22	8210.41	-1.311934346	0	Down	0	XP_019964067.1/1.4e-133/PREDICTED: C-type lectin domain family 10 member A-like [Paralichthys olivaceus]	KF857329.1/0.0/Sparus aurata C-type lectin domain family 10 member A (CLEC10A) mRNA, complete cds	sp|Q5RBQ8|ASGR1_PONAB/1.2e-35/Asialoglycoprotein receptor 1 OS=Pongo abelii GN=ASGR1 PE=2 SV=3	lcf:108892712/7.3e-128/C-type lectin domain family 10 member A-like isoform X1; K06721 C-type lectin domain family 10 member A	Hs5453684/4.4e-35/[TV] KOG4297 C-type lectin	PS00615/-/C-type lectin domain signature.	NA
CL7920.Contig1_All	1687	17788.82	5594.79	-1.529995767	0	Down	0	XP_005952232.1/6.7e-131/PREDICTED: plancitoxin-1-like [Haplochromis burtoni]	XM_004561877.1/0.0/PREDICTED: Maylandia zebra deoxyribonuclease-2-beta-like (LOC101479924), transcript variant X2, mRNA	sp|O00115|DNS2A_HUMAN/3.8e-43/Deoxyribonuclease-2-alpha OS=Homo sapiens GN=DNASE2 PE=1 SV=2	mze:101479924/1.4e-129/deoxyribonuclease-2-beta-like; K01158 deoxyribonuclease II [EC:3.1.22.1]	Hs4503349/2.7e-43/[L] KOG3825 Deoxyribonuclease II	PF03265/3.1E-88/Deoxyribonuclease II	molecular_function:GO:0004531//deoxyribonuclease II activity;
CL11567.Contig3_All	3005	6131.79	353.99	-3.975708617	0	Down	0	CBN81178.1/5.5e-144/Pol polyprotein [Dicentrarchus labrax]	JQ804658.1/0.0/Siniperca chuatsi microsatellite CD202 sequence	sp|P04323|POL3_DROME/1.2e-28/Retrovirus-related Pol polyprotein from transposon 17.6 OS=Drosophila melanogaster GN=pol PE=3 SV=1	xla:108707483/2.4e-87/acetyl-CoA carboxylase-like; K11262 acetyl-CoA carboxylase / biotin carboxylase 1 [EC:6.4.1.2 6.3.4.14]	At2g10780/4.0e-53/[R] KOG0017 FOG: Transposon-encoded proteins with TYA, reverse transcriptase, integrase domains in various combinations	PTHR24559:SF201/1.5E-54/--	NA
Unigene4716_All	2992	13863.26	3593.11	-1.809142384	0	Down	0	XP_019108524.1/2.2e-214/PREDICTED: complement factor I, partial [Larimichthys crocea]	XM_020658531.1/0.0/PREDICTED: Labrus bergylta complement factor I (cfi), mRNA	sp|Q9PUB8|S39A7_DANRE/7.0e-08/Zinc transporter Slc39a7 (Fragment) OS=Danio rerio GN=slc39a7 PE=2 SV=1	sasa:106601828/4.5e-22/extracellular serine/threonine protein kinase FAM20C-like; K21958 extracellular serine/threonine protein kinase FAM20C [EC:2.7.11.1]	Hs6806919/1.7e-11/[T] KOG1215 Low-density lipoprotein receptors containing Ca2+-binding EGF-like domains	PTHR24256:SF154/2.2E-118/--	cellular_component:GO:0016020//membrane;molecular_function:GO:0004252//serine-type endopeptidase activity;GO:0005044//scavenger receptor activity;
CL184.Contig3_All	3392	2539.21	10120.4	2.133633853	0	Up	0	XP_008297934.1/1.2e-158/PREDICTED: inositol oxygenase [Stegastes partitus]	XM_018663916.1/0.0/PREDICTED: Lates calcarifer myo-inositol oxygenase (miox), mRNA	sp|Q4V8T0|MIOX_DANRE/2.6e-136/Inositol oxygenase OS=Danio rerio GN=miox PE=2 SV=1	lcf:108875174/5.8e-159/miox; inositol oxygenase; K00469 inositol oxygenase [EC:1.13.99.1]	Hs20127575/1.0e-121/[R] KOG1573 Aldehyde reductase	PF05153/1.3E-119/Myo-inositol oxygenase	NA
CL7563.Contig2_All	10773	7995.41	1014.29	-2.839882657	0	Down	0	XP_018552216.1/0.0e+00/PREDICTED: solute carrier family 40 member 1 [Lates calcarifer]	XM_018696700.1/0.0/PREDICTED: Lates calcarifer solute carrier family 40 member 1 (slc40a1), mRNA	sp|Q9I9R3|S40A1_DANRE/1.1e-252/Solute carrier family 40 member 1 OS=Danio rerio GN=slc40a1 PE=2 SV=2	lcf:108897208/0.0e+00/slc40a1; solute carrier family 40 member 1; K14685 solute carrier family 40 (iron-regulated transporter), member 1	Hs7657100/3.2e-222/[P] KOG2601 Iron transporter	PTHR11660:SF47/0.0/--	NA
CL11486.Contig3_All	2738	2304.5	9656.92	2.205928519	0	Up	0	KKF16569.1/1.8e-202/glucose-regulated protein [Larimichthys crocea]	KX218379.1/0.0/Larimichthys crocea glucose-regulated protein 78 mRNA, complete cds	sp|Q90593|GRP78_CHICK/6.3e-189/78 kDa glucose-regulated protein OS=Gallus gallus GN=HSPA5 PE=1 SV=1	lco:104925213/4.7e-199/hspa5; 78 kDa glucose-regulated protein; K09490 heat shock 70kDa protein 5	Hs16507237/4.3e-187/[O] KOG0100 Molecular chaperones GRP78/BiP/KAR2, HSP70 superfamily	PF10712/3.5E-46/NAD-specific glutamate dehydrogenase	molecular_function:GO:0005524//ATP binding;
Unigene26291_All	1561	4	8321	11.16136036	0	Up	0	KRX85815.1/1.1e-26/17.9 kDa class I heat shock protein, partial [Trichinella patagoniensis]	NA	sp|Q54I91|HSPI_DICDI/2.0e-06/Small heat shock protein hspI, mitochondrial OS=Dictyostelium discoideum GN=hspI PE=3 SV=1	NA	At2g29500/1.8e-57/[O] KOG0710 Molecular chaperone (small heat-shock protein Hsp26/Hsp42)	PTHR11527:SF158/2.0E-68/--	NA
CL11406.Contig2_All	4740	3481.62	11604.38	1.875657951	0	Up	0	XP_008302775.1/5.3e-210/PREDICTED: protein PRRC1 [Stegastes partitus]	XM_010749998.2/0.0/PREDICTED: Larimichthys crocea proline rich coiled-coil 1 (prrc1), mRNA	sp|Q5XJA3|PRRC1_DANRE/1.7e-157/Protein PRRC1 OS=Danio rerio GN=prrc1 PE=2 SV=2	lcf:108895956/3.8e-79/pdia6; protein disulfide-isomerase A6 isoform X1; K09584 protein disulfide-isomerase A6 [EC:5.3.4.1]	Hs18677735/5.5e-142/[S] TWOG0033 Uncharacterized conserved protein	PTHR23276/2.2E-183/--	NA
CL1583.Contig13_All	3244	8417.47	1236.64	-2.628141937	0	Down	0	XP_018532773.1/8.9e-100/PREDICTED: coagulation factor XIII B chain-like [Lates calcarifer]	XM_018677257.1/0.0/PREDICTED: Lates calcarifer coagulation factor XIII B chain-like (LOC108883778), mRNA	sp|P06909|CFAH_MOUSE/6.0e-21/Complement factor H OS=Mus musculus GN=Cfh PE=1 SV=2	sasa:106598656/2.5e-50/complement factor H-related protein 5-like; K03906 coagulation factor XIII B polypeptide	Hs4504375/2.8e-20/[V] LSE2736 H Protein related to complement factor H/Coagulation factor XIII, B subunit	PS50923/10.374/Sushi/CCP/SCR domain profile.	NA
Unigene6381_All	4238	8178.1	1151.63	-2.689269266	0	Down	0	XP_018545237.1/1.3e-284/PREDICTED: complement factor I-like [Lates calcarifer]	XM_018689721.1/0.0/PREDICTED: Lates calcarifer complement factor I-like (LOC108892267), mRNA	sp|Q61129|CFAI_MOUSE/1.1e-123/Complement factor I OS=Mus musculus GN=Cfi PE=1 SV=3	lcf:108892267/1.7e-285/complement factor I-like; K01333 complement factor I [EC:3.4.21.45]	Hs4504579/1.6e-116/[E] KOG3627 Trypsin	PTHR24256:SF154/2.3E-169/--	NA
CL5661.Contig6_All	1524	125.34	4705.21	5.369159471	0	Up	0	XP_020464673.1/2.3e-66/growth arrest and DNA damage-inducible protein GADD45 beta [Monopterus albus]	XM_022191987.1/0.0/PREDICTED: Acanthochromis polyacanthus growth arrest and DNA damage inducible beta (gadd45b), mRNA	sp|O75293|GA45B_HUMAN/1.7e-47/Growth arrest and DNA damage-inducible protein GADD45 beta OS=Homo sapiens GN=GADD45B PE=1 SV=1	lcf:108891774/4.0e-59/growth arrest and DNA damage-inducible protein GADD45 beta-like; K04402 growth arrest and DNA-damage-inducible protein	Hs9945332/3.5e-45/[R] TWOG0124 Myeloid differentiation primary response protein	PF01248/1.5E-15/Ribosomal protein L7Ae/L30e/S12e/Gadd45 family	biological_process:GO:0006950//response to stress;GO:0051726//regulation of cell cycle;cellular_component:GO:0005634//nucleus;
CL7117.Contig3_All	5379	1166.35	7162.21	2.757223201	0	Up	0	XP_022053353.1/0.0e+00/putative sodium-coupled neutral amino acid transporter 10 isoform X4 [Acanthochromis polyacanthus]	XM_018665334.1/0.0/PREDICTED: Lates calcarifer solute carrier family 38 member 10 (slc38a10), mRNA	sp|Q55EQ3|Y9086_DICDI/1.6e-31/Uncharacterized abhydrolase domain-containing protein DDB_G0269086 OS=Dictyostelium discoideum GN=DDB_G0269086 PE=1 SV=2	lco:109139266/0.0e+00/putative sodium-coupled neutral amino acid transporter 10; K14996 solute carrier family 38 (sodium-coupled neutral amino acid transporter), member 10	7292701_2/1.4e-29/[S] KOG4415 Uncharacterized conserved protein	PTHR22950:SF296/3.4E-77/--	NA
CL11145.Contig4_All	4891	1397.02	7650.72	2.592062011	0	Up	0	XP_020462164.1/1.4e-202/ribosomal RNA processing protein 1 homolog B-like [Monopterus albus]	XM_018696594.1/0.0/PREDICTED: Lates calcarifer ribosomal RNA processing protein 1 homolog A-like (LOC108897142), mRNA	sp|P56183|RRP1_MOUSE/4.3e-23/Ribosomal RNA processing protein 1 homolog A OS=Mus musculus GN=Rrp1 PE=1 SV=2	lco:104934948/6.2e-186/rrp1b; ribosomal RNA processing 1B; K14849 ribosomal RNA-processing protein 1	Hs22067314/4.2e-20/[A] KOG3911 Nucleolar protein NOP52/RRP1	PTHR13026/5.8E-31/--	NA
CL5661.Contig2_All	1390	257.94	4955.07	4.402617178	0	Up	0	XP_020464673.1/1.8e-65/growth arrest and DNA damage-inducible protein GADD45 beta [Monopterus albus]	BT026797.1/0.0/Gasterosteus aculeatus clone CFW49-C05 mRNA sequence	sp|O75293|GA45B_HUMAN/2.5e-37/Growth arrest and DNA damage-inducible protein GADD45 beta OS=Homo sapiens GN=GADD45B PE=1 SV=1	lcf:108891774/6.9e-58/growth arrest and DNA damage-inducible protein GADD45 beta-like; K04402 growth arrest and DNA-damage-inducible protein	Hs9945332/1.6e-33/[R] TWOG0124 Myeloid differentiation primary response protein	NA	NA
CL282.Contig15_All	2317	368.45	5218.64	3.962952285	0	Up	0	XP_008275850.1/1.1e-224/PREDICTED: arginine/serine-rich protein PNISR isoform X1 [Stegastes partitus]	XM_010753940.2/0.0/PREDICTED: Larimichthys crocea PNN interacting serine and arginine rich protein (pnisr), transcript variant X1, mRNA	sp|Q8TF01|PNISR_HUMAN/3.3e-90/Arginine/serine-rich protein PNISR OS=Homo sapiens GN=PNISR PE=1 SV=2	lcf:108887403/1.9e-225/pnisr; arginine/serine-rich protein PNISR; K13170 splicing factor, arginine/serine-rich 18	7292130/5.6e-39/[A] KOG1869 Splicing coactivator SRm160/300, subunit SRm300	NA	NA
CL7133.Contig1_All	2494	5	7235	10.63766837	0	Up	0	XP_019576527.1/6.3e-287/PREDICTED: mediator of RNA polymerase II transcription subunit 37a, partial [Rhinolophus sinicus]	XM_021061959.1/0.0/PREDICTED: Exaiptasia pallida 78 kDa glucose-regulated protein-like (LOC110254908), mRNA	sp|Q90593|GRP78_CHICK/4.3e-261/78 kDa glucose-regulated protein OS=Gallus gallus GN=HSPA5 PE=1 SV=1	rss:109440791/8.3e-288/mediator of RNA polymerase II transcription subunit 37a; K09490 heat shock 70kDa protein 5	At5g42020/0.0e+00/[O] KOG0100 Molecular chaperones GRP78/BiP/KAR2, HSP70 superfamily	PR00301/2.6E-83/70kDa heat shock protein signature	NA
CL184.Contig16_All	5585	381.33	5186.08	3.904351682	0	Up	0	XP_008297934.1/1.9e-158/PREDICTED: inositol oxygenase [Stegastes partitus]	XM_018663916.1/0.0/PREDICTED: Lates calcarifer myo-inositol oxygenase (miox), mRNA	sp|Q4V8T0|MIOX_DANRE/4.3e-136/Inositol oxygenase OS=Danio rerio GN=miox PE=2 SV=1	lcf:108875174/9.6e-159/miox; inositol oxygenase; K00469 inositol oxygenase [EC:1.13.99.1]	Hs20127575/1.7e-121/[R] KOG1573 Aldehyde reductase	PF05153/1.3E-119/Myo-inositol oxygenase	NA
CL10101.Contig2_All	2336	1159	7032	2.739873665	0	Up	0	AFU54391.1/0.0e+00/heat shock protein 70a [Siniperca chuatsi] >AGS83422.1 heat shock protein 70b [Siniperca chuatsi] >AHK25483.1 heat shock protein 70a [Siniperca chuatsi]	KF150224.1/0.0/Siniperca chuatsi heat shock protein 70b (HSP70b) mRNA, complete cds	sp|Q9I8F9|HSP71_ORYLA/0.0e+00/Heat shock 70 kDa protein 1 OS=Oryzias latipes PE=3 SV=1	lcf:108892212/0.0e+00/heat shock 70 kDa protein 1-like; K03283 heat shock 70kDa protein 1/2/6/8	Hs20555572/0.0e+00/[O] KOG0101 Molecular chaperones HSP70/HSC70, HSP70 superfamily	PTHR19375:SF156/0.0/--	NA
CL3003.Contig6_All	2354	21875.41	8290.01	-1.261045149	0	Down	0	XP_010753395.2/1.6e-228/PREDICTED: antithrombin-III [Larimichthys crocea]	XM_010755093.2/0.0/PREDICTED: Larimichthys crocea serpin family C member 1 (serpinc1), mRNA	sp|P32261|ANT3_MOUSE/2.7e-156/Antithrombin-III OS=Mus musculus GN=Serpinc1 PE=1 SV=1	lcf:108874246/2.2e-213/serpinc1; antithrombin-III; K03911 antithrombin III	Hs4502261/3.3e-156/[V] KOG2392 Serpin	SM00093/9.7E-156/SERine Proteinase INhibitors	NA
CL812.Contig11_All	2058	17774.34	5960.8	-1.437398956	0	Down	0	XP_018526361.1/4.7e-179/PREDICTED: complement factor H-like isoform X1 [Lates calcarifer]	XM_019277350.1/0.0/PREDICTED: Larimichthys crocea complement factor H-like (LOC104936281), mRNA	sp|P08603|CFAH_HUMAN/5.3e-47/Complement factor H OS=Homo sapiens GN=CFH PE=1 SV=4	lcf:108879552/6.2e-180/complement factor H-like isoform X1; K04004 complement factor H	Hs4504375/3.8e-47/[V] LSE2736 H Protein related to complement factor H/Coagulation factor XIII, B subunit	PS50923/9.069/Sushi/CCP/SCR domain profile.	NA
CL812.Contig9_All	3597	10490.5	2232.31	-2.093654988	0	Down	0	XP_018526361.1/1.3e-176/PREDICTED: complement factor H-like isoform X1 [Lates calcarifer]	XM_019277350.1/0.0/PREDICTED: Larimichthys crocea complement factor H-like (LOC104936281), mRNA	sp|P08603|CFAH_HUMAN/2.5e-44/Complement factor H OS=Homo sapiens GN=CFH PE=1 SV=4	lcf:108879552/1.7e-177/complement factor H-like isoform X1; K04004 complement factor H	Hs4504375/1.8e-44/[V] LSE2736 H Protein related to complement factor H/Coagulation factor XIII, B subunit	PS50923/9.173/Sushi/CCP/SCR domain profile.	NA
CL2241.Contig3_All	4484	20424.2	7495.99	-1.307269476	0	Down	0	XP_018522652.1/3.8e-242/PREDICTED: coagulation factor VII-like [Lates calcarifer]	XM_019267446.1/0.0/PREDICTED: Larimichthys crocea coagulation factor VII (f7), mRNA	sp|Q2F9P2|FA7_PANTR/1.1e-110/Coagulation factor VII OS=Pan troglodytes GN=F7 PE=3 SV=1	lcf:108877177/5.1e-243/coagulation factor VII-like; K01320 coagulation factor VII [EC:3.4.21.21]	Hs10518503/2.1e-111/[VO] LSE3589 H Blood coagulation factors	PS00022/-/EGF-like domain signature 1.	NA
Unigene7614_All	3773	4924	86	-5.700531131	0	Down	0	AIA08688.1/3.8e-110/complement component C3 [Oplegnathus fasciatus]	XM_018679796.1/0.0/PREDICTED: Lates calcarifer complement C3-like (LOC108885437), mRNA	sp|P98093|CO3_ONCMY/1.2e-65/Complement C3 (Fragment) OS=Oncorhynchus mykiss GN=c3 PE=1 SV=1	lco:104925398/5.6e-110/complement C3-like; K03990 complement component 3	Hs4557385/7.7e-38/[O] KOG1366 Alpha-macroglobulin	PF01835/7.2E-14/MG2 domain	NA
CL184.Contig5_All	1557	509.96	5369.82	3.535236895	0	Up	0	XP_007545758.1/7.2e-140/PREDICTED: inositol oxygenase isoform X1 [Poecilia formosa]	XM_018663916.1/0.0/PREDICTED: Lates calcarifer myo-inositol oxygenase (miox), mRNA	sp|Q9UGB7|MIOX_HUMAN/1.5e-99/Inositol oxygenase OS=Homo sapiens GN=MIOX PE=1 SV=1	lcf:108875174/4.5e-114/miox; inositol oxygenase; K00469 inositol oxygenase [EC:1.13.99.1]	Hs20127575/1.1e-99/[R] KOG1573 Aldehyde reductase	PTHR12588/8.9E-124/--	NA
Unigene30250_All	3139	10351.59	21270.5	1.177820726	0	Up	0	XP_018517566.1/1.1e-307/PREDICTED: cyclin-L1-like isoform X1 [Lates calcarifer]	XM_018662050.1/0.0/PREDICTED: Lates calcarifer cyclin-L1-like (LOC108873756), transcript variant X1, mRNA	sp|Q9UK58|CCNL1_HUMAN/4.9e-222/Cyclin-L1 OS=Homo sapiens GN=CCNL1 PE=1 SV=1	cin:100183944/2.5e-111/cyclin-L1; K02333 DNA polymerase gamma 2	Hs9945320/3.6e-222/[R] KOG0835 Cyclin L	PTHR10026/0.0/--	biological_process:GO:0006396//RNA processing;GO:0006355//regulation of transcription, DNA-templated;GO:0000079//regulation of cyclin-dependent protein serine/threonine kinase activity;cellular_component:GO:0005634//nucleus;
Unigene22995_All	1884	6	6484	10.21652504	0	Up	0	NA	DQ851108.1/0.0/Bigelowiella natans plastid, complete genome	NA	NA	NA	PTHR33078/2.1E-15/--	NA
Unigene19706_All	2567	7576.1	1085.34	-2.664489152	0	Down	0	XP_013872201.1/3.3e-246/PREDICTED: adenosylhomocysteinase [Austrofundulus limnaeus]	XM_018678247.1/0.0/PREDICTED: Lates calcarifer adenosylhomocysteinase (ahcy), mRNA	sp|O93477|SAHHB_XENLA/1.1e-230/Adenosylhomocysteinase B OS=Xenopus laevis GN=ahcy-b PE=2 SV=1	nfu:107384920/4.0e-245/ahcy; adenosylhomocysteinase; K01251 adenosylhomocysteinase [EC:3.3.1.1]	Hs9951915/2.4e-224/[H] KOG1370 S-adenosylhomocysteine hydrolase	SM00996/0.0/S-adenosyl-L-homocysteine hydrolase	biological_process:GO:0019510//S-adenosylhomocysteine catabolic process;GO:0006730//one-carbon metabolic process;molecular_function:GO:0004013//adenosylhomocysteinase activity;GO:0051287//NAD binding;
CL3137.Contig1_All	7646	2744.81	9825.71	1.978674533	0	Up	0	XP_018557583.1/0.0e+00/PREDICTED: G patch domain-containing protein 8 isoform X1 [Lates calcarifer]	XM_018702095.1/0.0/PREDICTED: Lates calcarifer G-patch domain containing 8 (gpatch8), transcript variant X5, mRNA	sp|Q9UKJ3|GPTC8_HUMAN/0.0e+00/G patch domain-containing protein 8 OS=Homo sapiens GN=GPATCH8 PE=1 SV=2	tru:101068368/7.3e-109/gosr2; golgi SNAP receptor complex member 2; K08496 golgi SNAP receptor complex member 2	Hs16905522/1.0e-84/[U] KOG3251 Golgi SNAP receptor complex member	PS00028/-/Zinc finger C2H2 type domain signature.	NA
CL1002.Contig2_All	4599	26864.61	11628.35	-1.069241333	0	Down	0	XP_022062443.1/0.0e+00/ceruloplasmin [Acanthochromis polyacanthus]	XM_019261795.1/0.0/PREDICTED: Larimichthys crocea ceruloplasmin-like (LOC104936001), mRNA	sp|Q61147|CERU_MOUSE/1.6e-290/Ceruloplasmin OS=Mus musculus GN=Cp PE=1 SV=2	lcf:108880109/0.0e+00/ceruloplasmin-like isoform X1; K13624 ceruloplasmin [EC:1.16.3.1]	Hs4557485/1.7e-289/[Q] KOG1263 Multicopper oxidases	PTHR10127:SF652/0.0/--	biological_process:GO:0006879//cellular iron ion homeostasis;GO:0006825//copper ion transport;cellular_component:GO:0005623//cell;molecular_function:GO:0004322//ferroxidase activity;GO:0005507//copper ion binding;
Unigene24859_All	1868	13129.47	3663.77	-1.702588675	0	Down	0	XP_018544336.1/5.7e-115/PREDICTED: microfibril-associated glycoprotein 4-like isoform X3 [Lates calcarifer]	FJ426142.1/0.0/Epinephelus coioides microfibril-associated 4 mRNA, partial cds	sp|P55918|MFAP4_BOVIN/1.3e-68/Microfibril-associated glycoprotein 4 OS=Bos taurus GN=MFAP4 PE=1 SV=2	mdo:100022070/5.1e-56/ficolin-2-like; K10104 ficolin	Hs17459337/2.3e-67/[R] KOG2579 Ficolin and related extracellular proteins	PS51406/66.246/Fibrinogen C-terminal domain profile.	NA
CL919.Contig3_All	3703	8167.14	18045.46	1.282552217	0	Up	0	ASJ82173.1/1.8e-152/cathepsin L-like [Cyprinus carpio]	XM_018661384.1/0.0/PREDICTED: Lates calcarifer uncharacterized LOC108873231 (LOC108873231), transcript variant X16, mRNA	sp|Q25413|MYOM_LYMST/3.9e-08/Myomodulin neuropeptides OS=Lymnaea stagnalis PE=1 SV=1	nfu:107391163/1.5e-11/naca; nascent polypeptide-associated complex subunit alpha isoform X1; K03626 nascent polypeptide-associated complex subunit alpha	SPAC4F10.15c/2.5e-12/[TZ] KOG3671 Actin regulatory protein (Wiskott-Aldrich syndrome protein)	PS00022/-/EGF-like domain signature 1.	NA
CL1511.Contig5_All	3322	11732	22819	1.098605754	0	Up	0	XP_018534909.1/6.1e-112/PREDICTED: tryptophan 2,3-dioxygenase [Lates calcarifer]	XM_010729500.2/0.0/PREDICTED: Larimichthys crocea tryptophan 2,3-dioxygenase (tdo2), mRNA	sp|A7MBU6|T23OA_DANRE/4.4e-96/Tryptophan 2,3-dioxygenase A OS=Danio rerio GN=tdo2a PE=2 SV=2	lcf:108885180/8.1e-113/tdo2; tryptophan 2,3-dioxygenase; K00453 tryptophan 2,3-dioxygenase [EC:1.13.11.11]	Hs5032165/7.7e-90/[E] KOG3906 Tryptophan 2,3-dioxygenase	PF03301/9.5E-76/Tryptophan 2,3-dioxygenase	biological_process:GO:0019441//tryptophan catabolic process to kynurenine;molecular_function:GO:0046872//metal ion binding;GO:0020037//heme binding;GO:0004833//tryptophan 2,3-dioxygenase activity;
Unigene2970_All	558	5	6369	10.45374222	0	Up	0	NA	NA	NA	NA	NA	PTHR33357/4.8E-14/--	NA
CL6247.Contig3_All	1573	728	5552	3.069816373	0	Up	0	NA	XM_018691799.1/0.0/PREDICTED: Lates calcarifer hypoxia up-regulated 1 (hyou1), mRNA	NA	NA	NA	NA	NA
CL2246.Contig3_All	4314	8546.41	1650.38	-2.233701125	0	Down	0	XP_018549945.1/1.0e-276/PREDICTED: deleted in malignant brain tumors 1 protein-like [Lates calcarifer]	XM_010739329.2/0.0/PREDICTED: Larimichthys crocea deleted in malignant brain tumors 1 protein-like (LOC104925655), transcript variant X2, mRNA	sp|Q9UGM3|DMBT1_HUMAN/2.8e-143/Deleted in malignant brain tumors 1 protein OS=Homo sapiens GN=DMBT1 PE=1 SV=2	lcf:108895559/1.4e-277/deleted in malignant brain tumors 1 protein-like; K13912 deleted in malignant brain tumors 1 protein	Hs8923740_1/5.4e-144/[R] TWOG0712 Scavenger receptor Cys-rich domains	PS50287/33.595/SRCR domain profile.	NA
Unigene52635_All	2152	3	7068	11.34094298	0	Up	0	XP_019576323.1/6.3e-259/PREDICTED: peptidyl-prolyl cis-trans isomerase FKBP62 [Rhinolophus sinicus]	NA	sp|P27124|FKBP4_RABIT/3.2e-71/Peptidyl-prolyl cis-trans isomerase FKBP4 OS=Oryctolagus cuniculus GN=FKBP4 PE=1 SV=3	rss:109440592/8.3e-260/peptidyl-prolyl cis-trans isomerase FKBP62; K09571 FK506-binding protein 4/5 [EC:5.2.1.8]	At3g25230/1.4e-257/[O] KOG0543 FKBP-type peptidyl-prolyl cis-trans isomerase	PF00254/2.5E-33/FKBP-type peptidyl-prolyl cis-trans isomerase	molecular_function:GO:0003755//peptidyl-prolyl cis-trans isomerase activity;GO:0031072//heat shock protein binding;GO:0005528//FK506 binding;
CL9451.Contig2_All	2225	4	6425	10.7882999	0	Up	0	XP_019576718.1/1.5e-207/PREDICTED: chaperone protein dnaJ 3 [Rhinolophus sinicus]	NA	sp|Q9QYJ0|DNJA2_MOUSE/2.8e-118/DnaJ homolog subfamily A member 2 OS=Mus musculus GN=Dnaja2 PE=1 SV=1	rss:109440988/2.0e-208/chaperone protein dnaJ 3; K09503 DnaJ homolog subfamily A member 2	At3g44110/4.2e-209/[O] KOG0712 Molecular chaperone (DnaJ superfamily)	PTHR24078:SF237/0.0/--	biological_process:GO:0006457//protein folding;GO:0009408//response to heat;molecular_function:GO:0046872//metal ion binding;GO:0005524//ATP binding;GO:0051082//unfolded protein binding;GO:0031072//heat shock protein binding;
CL3619.Contig2_All	4699	3469.45	10514.14	1.738371131	0	Up	0	XP_018520330.1/4.1e-263/PREDICTED: phosphatidylinositol 4-kinase type 2-alpha [Lates calcarifer]	XM_018664814.1/0.0/PREDICTED: Lates calcarifer phosphatidylinositol 4-kinase type 2 alpha (pi4k2a), mRNA	sp|Q6PE18|P4K2A_DANRE/3.6e-253/Phosphatidylinositol 4-kinase type 2-alpha OS=Danio rerio GN=pi4k2a PE=2 SV=1	lcf:108875712/5.4e-264/pi4k2a; phosphatidylinositol 4-kinase type 2-alpha; K13711 phosphatidylinositol 4-kinase type 2 [EC:2.7.1.67]	Hs4503337/5.9e-221/[J] KOG2529 Pseudouridine synthase	PTHR23127/0.0/--	NA
CL1583.Contig8_All	3371	8149.43	1551.54	-2.254179103	0	Down	0	XP_010732054.2/1.3e-133/PREDICTED: complement factor H-like isoform X1 [Larimichthys crocea]	XM_019273332.1/0.0/PREDICTED: Larimichthys crocea complement factor H-like (LOC104921270), transcript variant X2, mRNA	sp|P08603|CFAH_HUMAN/1.1e-22/Complement factor H OS=Homo sapiens GN=CFH PE=1 SV=4	sasa:106598656/6.2e-52/complement factor H-related protein 5-like; K03906 coagulation factor XIII B polypeptide	Hs4504375/8.2e-23/[V] LSE2736 H Protein related to complement factor H/Coagulation factor XIII, B subunit	PS50923/10.063/Sushi/CCP/SCR domain profile.	NA
CL1583.Contig6_All	2628	11944.35	3377.37	-1.683537041	0	Down	0	XP_010732054.2/9.7e-137/PREDICTED: complement factor H-like isoform X1 [Larimichthys crocea]	XM_018677257.1/0.0/PREDICTED: Lates calcarifer coagulation factor XIII B chain-like (LOC108883778), mRNA	sp|P06909|CFAH_MOUSE/2.3e-23/Complement factor H OS=Mus musculus GN=Cfh PE=1 SV=2	sasa:106598656/5.3e-51/complement factor H-related protein 5-like; K03906 coagulation factor XIII B polypeptide	Hs4504375/8.4e-23/[V] LSE2736 H Protein related to complement factor H/Coagulation factor XIII, B subunit	PS50923/8.831/Sushi/CCP/SCR domain profile.	NA
CL3070.Contig2_All	3930	933.08	5784.42	2.770918785	0	Up	0	XP_019943063.1/2.2e-193/PREDICTED: alanine aminotransferase 2-like [Paralichthys olivaceus]	XM_018686848.1/0.0/PREDICTED: Lates calcarifer alanine aminotransferase 2-like (LOC108890067), mRNA	sp|Q6NYL5|ALAT2_DANRE/1.3e-179/Alanine aminotransferase 2-like OS=Danio rerio GN=gpt2l PE=2 SV=2	ola:101168997/2.1e-192/alanine aminotransferase 2-like; K00814 alanine transaminase [EC:2.6.1.2]	Hs4885351/6.6e-157/[E] KOG0258 Alanine aminotransferase	PF00155/3.9E-31/Aminotransferase class I and II	biological_process:GO:0009058//biosynthetic process;molecular_function:GO:0003824//catalytic activity;GO:0030170//pyridoxal phosphate binding;
CL3405.Contig2_All	963	3	6517.1	11.22387108	0	Up	0	CCJ09764.1/9.9e-39/putative heat shock protein hsp20, partial [Hirudo medicinalis]	NA	NA	NA	At5g12020/3.5e-51/[O] KOG0710 Molecular chaperone (small heat-shock protein Hsp26/Hsp42)	PS01031/23.667/Heat shock hsp20 proteins family profile.	NA
CL812.Contig14_All	6174	5634.43	603.31	-3.084479108	0	Down	0	XP_019960470.1/2.4e-247/PREDICTED: complement factor H-like [Paralichthys olivaceus]	XM_018670847.1/0.0/PREDICTED: Lates calcarifer complement factor H-like (LOC108879552), transcript variant X3, mRNA	sp|P06909|CFAH_MOUSE/9.2e-79/Complement factor H OS=Mus musculus GN=Cfh PE=1 SV=2	hcq:109524599/7.7e-242/complement factor H-like; K04004 complement factor H	Hs4504375/1.5e-75/[V] LSE2736 H Protein related to complement factor H/Coagulation factor XIII, B subunit	PS50923/9.711/Sushi/CCP/SCR domain profile.	NA
CL812.Contig7_All	1602	2596.77	8855.38	1.90865514	0	Up	0	XP_018526372.1/3.9e-165/PREDICTED: complement factor H-related protein 1-like isoform X1 [Lates calcarifer]	XM_018670856.1/0.0/PREDICTED: Lates calcarifer complement factor H-related protein 1-like (LOC108879557), transcript variant X1, mRNA	sp|P08603|CFAH_HUMAN/4.4e-33/Complement factor H OS=Homo sapiens GN=CFH PE=1 SV=4	lcf:108879557/5.2e-166/complement factor H-related protein 1-like isoform X1; K04004 complement factor H	Hs4504375/3.2e-33/[V] LSE2736 H Protein related to complement factor H/Coagulation factor XIII, B subunit	SM00032/1.7E-6/Domain abundant in complement control proteins; SUSHI repeat; short complement-like repeat (SCR)	NA
CL930.Contig7_All	2030	180.92	3876.83	4.560272829	0	Up	0	XP_018526458.1/3.2e-148/PREDICTED: insulin-like growth factor-binding protein 1 [Lates calcarifer]	XM_008284070.1/0.0/PREDICTED: Stegastes partitus insulin-like growth factor-binding protein 1 (LOC103358918), mRNA	sp|P24591|IBP1_BOVIN/9.8e-54/Insulin-like growth factor-binding protein 1 OS=Bos taurus GN=IGFBP1 PE=2 SV=2	mdo:100618843/1.5e-37/IGFBP3; insulin like growth factor binding protein 3; K10138 insulin-like growth factor-binding protein 3	Hs4504615/7.3e-51/[T] LSE2684 H Insulin-like growth factor binding protein	PS00222/-/Insulin-like growth factor-binding protein (IGFBP) N-terminal domain signature.	biological_process:GO:0001558//regulation of cell growth;cellular_component:GO:0005576//extracellular region;molecular_function:GO:0005520//insulin-like growth factor binding;
CL3423.Contig1_All	2391	3597.23	10492.81	1.683261937	0	Up	0	XP_005744889.1/6.3e-42/PREDICTED: catechol O-methyltransferase domain-containing protein 1-like [Pundamilia nyererei] >XP_005914145.1 PREDICTED: catechol O-methyltransferase domain-containing protein 1-like [Haplochromis burtoni]	XM_018696793.1/0.0/PREDICTED: Lates calcarifer catechol O-methyltransferase domain-containing protein 1-like (LOC108897252), mRNA	sp|Q86VU5|CMTD1_HUMAN/1.0e-22/Catechol O-methyltransferase domain-containing protein 1 OS=Homo sapiens GN=COMTD1 PE=1 SV=1	rss:109442664/1.8e-13/caffeoyl-CoA O-methyltransferase 1; K00588 caffeoyl-CoA O-methyltransferase [EC:2.1.1.104]	Hs21389377/7.6e-23/[Q] KOG1663 O-methyltransferase	PF01596/9.7E-31/O-methyltransferase	molecular_function:GO:0008171//O-methyltransferase activity;
Unigene43808_All	967	4	5867	10.65722644	0	Up	0	XP_009927550.1/7.8e-76/PREDICTED: translationally-controlled tumor protein homolog, partial [Haliaeetus albicilla]	XM_009929248.1/0.0/PREDICTED: Haliaeetus albicilla translationally-controlled tumor protein homolog (LOC104324853), partial mRNA	sp|Q9DGK4|TCTP_DANRE/2.8e-27/Translationally-controlled tumor protein homolog OS=Danio rerio GN=tpt1 PE=2 SV=1	crg:105332889/1.5e-22/phospholipase D2-like; K01115 phospholipase D1/2 [EC:3.1.4.4]	At3g16640/1.6e-72/[DZ] KOG1727 Microtubule-binding protein (translationally controlled tumor protein)	PS01003/-/Translationally controlled tumor protein signature 2.	NA
CL3445.Contig2_All	2914	8252.15	1682.79	-2.155095734	0	Down	0	KKF18795.1/2.2e-283/Cytochrome P450 1A1 [Larimichthys crocea]	GU373806.1/0.0/Lateolabrax japonicus CYP1A (CYP1A) mRNA, complete cds	sp|O42430|CP1A1_LIMLI/2.9e-277/Cytochrome P450 1A1 OS=Limanda limanda GN=cyp1a1 PE=2 SV=1	lcf:108897725/1.2e-282/cytochrome P450 1A1; K07408 cytochrome P450 family 1 subfamily A polypeptide 1 [EC:1.14.14.1]	Hs4503199/1.9e-177/[Q] KOG0156 Cytochrome P450 CYP2 subfamily	PR00385/6.5E-11/P450 superfamily signature	NA
CL5260.Contig2_All	3516	8505.06	1797.16	-2.103783396	0	Down	0	XP_018525673.1/2.9e-306/PREDICTED: dimethylaniline monooxygenase [N-oxide-forming] 5-like [Lates calcarifer]	XM_018670157.1/0.0/PREDICTED: Lates calcarifer dimethylaniline monooxygenase [N-oxide-forming] 5-like (LOC108879033), mRNA	sp|P49326|FMO5_HUMAN/7.6e-163/Dimethylaniline monooxygenase [N-oxide-forming] 5 OS=Homo sapiens GN=FMO5 PE=1 SV=2	lcf:108879033/3.9e-307/dimethylaniline monooxygenase [N-oxide-forming] 5-like; K00485 dimethylaniline monooxygenase (N-oxide forming) [EC:1.14.13.8]	Hs4503761/9.4e-163/[Q] KOG1399 Flavin-containing monooxygenase	PTHR23023:SF103/0.0/--	NA
CL10736.Contig2_All	6495	3187.64	9790.77	1.757752781	0	Up	0	XP_018516837.1/0.0e+00/PREDICTED: eukaryotic translation initiation factor 5B [Lates calcarifer]	XM_019254991.1/0.0/PREDICTED: Larimichthys crocea eukaryotic translation initiation factor 5B (eif5b), mRNA	sp|O60841|IF2P_HUMAN/0.0e+00/Eukaryotic translation initiation factor 5B OS=Homo sapiens GN=EIF5B PE=1 SV=4	lcf:108873200/0.0e+00/eif5b; eukaryotic translation initiation factor 5B; K03243 translation initiation factor 5B	Hs15451892/0.0e+00/[J] KOG1144 Translation initiation factor 5B (eIF-5B)	PTHR23115:SF186/0.0/--	molecular_function:GO:0005525//GTP binding;GO:0003924//GTPase activity;
CL11049.Contig2_All	5409	1617	7005	2.253884533	0	Up	0	XP_019113893.1/0.0e+00/PREDICTED: E3 ubiquitin-protein ligase RBBP6 isoform X2 [Larimichthys crocea]	XM_018672873.1/0.0/PREDICTED: Lates calcarifer RB binding protein 6, ubiquitin ligase (rbbp6), transcript variant X2, mRNA	sp|E9Q743|CF251_MOUSE/1.5e-16/Cilia- and flagella-associated protein 251 OS=Mus musculus GN=Wdr66 PE=1 SV=1	lco:104917639/0.0e+00/rbbp6; RB binding protein 6, ubiquitin ligase; K10624 E3 ubiquitin-protein ligase RBBP6 [EC:2.3.2.27]	Hs6631100/1.8e-16/[O] KOG0546 HSP90 co-chaperone CPR7/Cyclophilin	NA	biological_process:GO:0006397//mRNA processing;GO:0016055//Wnt signaling pathway;cellular_component:GO:0005634//nucleus;molecular_function:GO:0061630//ubiquitin protein ligase activity;GO:0008270//zinc ion binding;GO:0003676//nucleic acid binding;GO:0016874//ligase activity;
CL1133.Contig6_All	1867	288.42	4082.86	3.962156145	0	Up	0	XP_008297397.1/1.2e-104/PREDICTED: microtubule-associated protein 4-like, partial [Stegastes partitus]	XM_008299175.1/0.0/PREDICTED: Stegastes partitus microtubule-associated protein 4-like (LOC103370206), partial mRNA	sp|Q55FI4|NOP58_DICDI/1.4e-22/Nucleolar protein 58 OS=Dictyostelium discoideum GN=nop58 PE=3 SV=1	lco:104939158/4.3e-95/map4; microtubule associated protein 4; K10431 microtubule-associated protein 4	At3g28770/3.0e-27/[S] LSE0099 A Uncharacterized protein	NA	NA
CL5900.Contig3_All	4738	1872.69	7448.62	2.130680225	0	Up	0	XP_010736510.1/7.2e-66/PREDICTED: ethanolamine kinase 1 [Larimichthys crocea] >KKF13249.1 Ethanolamine kinase 1 [Larimichthys crocea]	XM_010738208.2/0.0/PREDICTED: Larimichthys crocea ethanolamine kinase 1 (etnk1), mRNA	sp|Q9D4V0|EKI1_MOUSE/3.8e-56/Ethanolamine kinase 1 OS=Mus musculus GN=Etnk1 PE=1 SV=2	lco:104924756/9.6e-67/etnk1; ethanolamine kinase 1; K00894 ethanolamine kinase [EC:2.7.1.82]	Hs10092615/3.6e-56/[I] KOG4720 Ethanolamine kinase	NA	NA
CL9181.Contig1_All	565	11259.6	3187.07	-1.682033804	0	Down	0	XP_018549264.1/3.4e-55/PREDICTED: angiogenin [Lates calcarifer]	XM_018693748.1/0.0/PREDICTED: Lates calcarifer angiogenin (ang), mRNA	sp|A5HAK0|RNSL3_DANRE/1.8e-26/Ribonuclease-like 3 OS=Danio rerio GN=rnasel3 PE=1 SV=2	lcf:108895084/4.5e-56/ang; angiogenin; K16631 angiogenin [EC:3.1.27.-]	Hs4557313/8.9e-15/[A] LSE2682 H Ribonuclease, RNase A family	PS00127/-/Pancreatic ribonuclease family signature.	NA
CL5661.Contig7_All	1600	66.71	3568.83	5.88022349	0	Up	0	XP_008293895.1/2.3e-56/PREDICTED: growth arrest and DNA damage-inducible protein GADD45 beta [Stegastes partitus]	BT026797.1/0.0/Gasterosteus aculeatus clone CFW49-C05 mRNA sequence	sp|O75293|GA45B_HUMAN/2.9e-37/Growth arrest and DNA damage-inducible protein GADD45 beta OS=Homo sapiens GN=GADD45B PE=1 SV=1	mze:101486438/4.8e-55/growth arrest and DNA damage-inducible protein GADD45 beta-like; K04402 growth arrest and DNA-damage-inducible protein	Hs9945332/1.9e-33/[R] TWOG0124 Myeloid differentiation primary response protein	NA	biological_process:GO:0006950//response to stress;GO:0051726//regulation of cell cycle;cellular_component:GO:0005634//nucleus;
Unigene6288_All	2036	11249.45	3201.84	-1.674062186	0	Down	0	XP_018532773.1/4.2e-140/PREDICTED: coagulation factor XIII B chain-like [Lates calcarifer]	XM_018677259.1/0.0/PREDICTED: Lates calcarifer complement factor H-like (LOC108883780), mRNA	sp|Q28085|CFAH_BOVIN/3.3e-17/Complement factor H OS=Bos taurus GN=CFH PE=1 SV=3	sasa:106598656/3.7e-52/complement factor H-related protein 5-like; K03906 coagulation factor XIII B polypeptide	Hs4504375/7.7e-16/[V] LSE2736 H Protein related to complement factor H/Coagulation factor XIII, B subunit	PF00084/1.0E-4/Sushi repeat (SCR repeat)	NA
CL9992.Contig1_All	1333	3	6121.46	11.13351673	0	Up	0	XP_005956696.1/1.6e-26/PREDICTED: carbonic anhydrase, chloroplastic-like [Pantholops hodgsonii]	NA	sp|Q22460|BCA1_CAEEL/8.8e-11/Beta carbonic anhydrase 1 OS=Caenorhabditis elegans GN=bca-1 PE=3 SV=1	cel:CELE_T13C5.5/2.0e-09/bca-1; Beta carbonic anhydrase 1; K01673 carbonic anhydrase [EC:4.2.1.1]	At3g01500/3.1e-114/[P] KOG1578 Predicted carbonic anhydrase involved in protection against oxidative damage	PF00484/6.0E-42/Carbonic anhydrase	biological_process:GO:0015976//carbon utilization;molecular_function:GO:0008270//zinc ion binding;GO:0004089//carbonate dehydratase activity;
CL5566.Contig3_All	2320	12439.26	3834.58	-1.558941029	0	Down	0	XP_018547662.1/1.4e-240/PREDICTED: coagulation factor IX-like [Lates calcarifer]	XM_018692146.1/0.0/PREDICTED: Lates calcarifer coagulation factor IX-like (LOC108893791), mRNA	sp|Q804X6|FA9_CHICK/9.6e-106/Coagulation factor IX OS=Gallus gallus GN=F9 PE=2 SV=1	lcf:108893791/1.9e-241/coagulation factor IX-like; K01321 coagulation factor IX (Christmas factor) [EC:3.4.21.22]	Hs4503649/1.3e-72/[VO] LSE3589 H Blood coagulation factors	PR00001/1.4E-8/Coagulation factor GLA domain signature	NA
CL2246.Contig5_All	3407	20337.41	8462.05	-1.126237685	0	Down	0	XP_018549945.1/7.9e-224/PREDICTED: deleted in malignant brain tumors 1 protein-like [Lates calcarifer]	XM_010739329.2/0.0/PREDICTED: Larimichthys crocea deleted in malignant brain tumors 1 protein-like (LOC104925655), transcript variant X2, mRNA	sp|Q95218|DMBT1_RABIT/1.0e-100/Deleted in malignant brain tumors 1 protein OS=Oryctolagus cuniculus GN=Dmbt1 PE=1 SV=2	lcf:108895559/1.1e-224/deleted in malignant brain tumors 1 protein-like; K13912 deleted in malignant brain tumors 1 protein	Hs8923740_1/4.6e-98/[R] TWOG0712 Scavenger receptor Cys-rich domains	PF13927/0.0055/Immunoglobulin domain	NA
CL11142.Contig1_All	15660	4170.62	195.7	-4.274727047	0	Down	0	KKF32999.1/1.4e-286/Gag-Pol polyprotein [Larimichthys crocea]	XM_019354893.1/0.0/PREDICTED: Oreochromis niloticus uncharacterized LOC102082282 (LOC102082282), mRNA	sp|Q8I7P9|POL5_DROME/7.8e-26/Retrovirus-related Pol polyprotein from transposon opus OS=Drosophila melanogaster GN=pol PE=3 SV=1	fpg:101911127/1.5e-28/FBXL13; F-box and leucine rich repeat protein 13; K10279 F-box and leucine-rich repeat protein 13	Hs22049976/2.1e-36/[R] KOG0017 FOG: Transposon-encoded proteins with TYA, reverse transcriptase, integrase domains in various combinations	PTHR10424:SF50/5.6E-172/--	NA
Unigene3171_All	3233	11497	3393	-1.621804961	0	Down	0	XP_018518978.1/3.6e-258/PREDICTED: solute carrier family 2, facilitated glucose transporter member 2 isoform X1 [Lates calcarifer]	EF014277.2/0.0/Dicentrarchus labrax solute carrier family 2 facilitated glucose transporter member 2 (GLUT-2) mRNA, complete cds	sp|Q90592|GTR2_CHICK/3.1e-179/Solute carrier family 2, facilitated glucose transporter member 2 OS=Gallus gallus GN=SLC2A2 PE=2 SV=1	lcf:108874900/4.7e-259/slc2a2; solute carrier family 2, facilitated glucose transporter member 2 isoform X1; K07593 MFS transporter, SP family, solute carrier family 2 (facilitated glucose transporter), member 2	Hs4557851/4.7e-161/[G] KOG0569 Permease of the major facilitator superfamily	PS00216/-/Sugar transport proteins signature 1.	NA
CL4512.Contig1_All	2889	7449.89	1460.52	-2.211917849	0	Down	0	XP_010733619.1/2.6e-42/PREDICTED: G0/G1 switch protein 2 [Larimichthys crocea] >KKF21366.1 G0/G1 switch regulatory protein 2 [Larimichthys crocea]	XM_018686374.1/0.0/PREDICTED: Lates calcarifer syndecan-4-like (LOC108889751), mRNA	sp|P27469|G0S2_HUMAN/1.8e-13/G0/G1 switch protein 2 OS=Homo sapiens GN=G0S2 PE=1 SV=1	sgh:107574825/4.1e-12/wdr77; methylosome protein 50; K13221 methylosome protein 50	NA	PF15103/2.6E-34/G0/G1 switch protein 2	cellular_component:GO:0016021//integral component of membrane;
Unigene19686_All	573	8	4437	9.254187999	0	Up	0	KFO34363.1/2.3e-19/TATA-binding protein-associated factor 2N, partial [Fukomys damarensis]	NA	sp|P21260|YPRO_OWEFU/2.7e-17/Uncharacterized proline-rich protein (Fragment) OS=Owenia fusiformis PE=4 SV=1	fab:101816860/4.2e-17/WASF2; WAS protein family member 2; K05748 WAS protein family, member 2	At3g22800/3.7e-16/[M] LSE0601 A Pollen extensin-like protein (Pex)	NA	NA
CL2246.Contig8_All	4749	9008.31	2186.46	-1.903840359	0	Down	0	XP_018549945.1/0.0e+00/PREDICTED: deleted in malignant brain tumors 1 protein-like [Lates calcarifer]	XM_010739329.2/0.0/PREDICTED: Larimichthys crocea deleted in malignant brain tumors 1 protein-like (LOC104925655), transcript variant X2, mRNA	sp|Q9UGM3|DMBT1_HUMAN/2.1e-216/Deleted in malignant brain tumors 1 protein OS=Homo sapiens GN=DMBT1 PE=1 SV=2	lcf:108895559/0.0e+00/deleted in malignant brain tumors 1 protein-like; K13912 deleted in malignant brain tumors 1 protein	Hs8923740_1/2.0e-216/[R] TWOG0712 Scavenger receptor Cys-rich domains	SM00202/2.2E-21/Scavenger receptor Cys-rich	NA
CL480.Contig2_All	3227	3192.73	9476.5	1.708382928	0	Up	0	XP_022056406.1/5.8e-293/nucleolar protein 56 [Acanthochromis polyacanthus]	XM_022200714.1/0.0/PREDICTED: Acanthochromis polyacanthus NOP56 ribonucleoprotein (nop56), mRNA	sp|Q9D6Z1|NOP56_MOUSE/1.4e-216/Nucleolar protein 56 OS=Mus musculus GN=Nop56 PE=1 SV=2	lcf:108899655/2.3e-290/nop56; LOW QUALITY PROTEIN: nucleolar protein 56; K14564 nucleolar protein 56	Hs5453794_1/3.0e-208/[AJ] KOG2573 Ribosome biogenesis protein - Nop56p/Sik1p	PS51358/39.941/Nop domain profile.	biological_process:GO:0007507//heart development;
CL11486.Contig2_All	4709	2236.31	7866.69	1.953455704	0	Up	0	XP_020514121.1/2.2e-301/78 kDa glucose-regulated protein-like isoform X1 [Labrus bergylta]	XM_010738795.2/0.0/PREDICTED: Larimichthys crocea 78 kDa glucose-regulated protein (LOC104925213), mRNA	sp|Q90593|GRP78_CHICK/2.2e-250/78 kDa glucose-regulated protein OS=Gallus gallus GN=HSPA5 PE=1 SV=1	lco:109141935/2.5e-261/78 kDa glucose-regulated protein; K09490 heat shock 70kDa protein 5	Hs16507237/1.5e-248/[O] KOG0100 Molecular chaperones GRP78/BiP/KAR2, HSP70 superfamily	PTHR19375/0.0/--	NA
Unigene31320_All	3374	1199	5907	2.439413114	0	Up	0	XP_018558549.1/0.0e+00/PREDICTED: LOW QUALITY PROTEIN: signal recognition particle subunit SRP72 [Lates calcarifer]	XM_019258471.1/0.0/PREDICTED: Larimichthys crocea signal recognition particle 72 (srp72), mRNA	sp|P33731|SRP72_CANLF/9.5e-304/Signal recognition particle subunit SRP72 OS=Canis lupus familiaris GN=SRP72 PE=1 SV=3	lcf:108901527/0.0e+00/srp72; LOW QUALITY PROTEIN: signal recognition particle subunit SRP72; K03108 signal recognition particle subunit SRP72	Hs5902124/1.3e-302/[U] KOG2376 Signal recognition particle, subunit Srp72	PS50293/6.869/TPR repeat region circular profile.	NA
CL11049.Contig1_All	7027	1730	6839	2.121832512	0	Up	0	XP_019130478.1/0.0e+00/PREDICTED: E3 ubiquitin-protein ligase RBBP6-like isoform X1 [Larimichthys crocea] >KKF15841.1 E3 ubiquitin-protein ligase RBBP6 [Larimichthys crocea]	XM_018672871.1/0.0/PREDICTED: Lates calcarifer RB binding protein 6, ubiquitin ligase (rbbp6), transcript variant X1, mRNA	sp|P97868|RBBP6_MOUSE/4.3e-157/E3 ubiquitin-protein ligase RBBP6 OS=Mus musculus GN=Rbbp6 PE=1 SV=5	lco:104917654/0.0e+00/E3 ubiquitin-protein ligase RBBP6-like; K10624 E3 ubiquitin-protein ligase RBBP6 [EC:2.3.2.27]	Hs19923466/6.3e-17/[A] KOG1869 Splicing coactivator SRm160/300, subunit SRm300	SM00343/0.0043/zinc finger	biological_process:GO:0006397//mRNA processing;GO:0016055//Wnt signaling pathway;cellular_component:GO:0005634//nucleus;molecular_function:GO:0061630//ubiquitin protein ligase activity;GO:0008270//zinc ion binding;GO:0003676//nucleic acid binding;GO:0016874//ligase activity;
CL4929.Contig1_All	7042	22339.23	10038.74	-1.015182096	0	Down	0	XP_016321114.1/3.1e-105/PREDICTED: uncharacterized protein LOC107672441 isoform X1 [Sinocyclocheilus anshuiensis] >XP_016321116.1 PREDICTED: uncharacterized protein LOC107672441 isoform X2 [Sinocyclocheilus anshuiensis] >XP_016321117.1 PREDICTED: uncharacterized protein LOC107672441 isoform X3 [Sinocyclocheilus anshuiensis]	FJ481084.1/0.0/Oryzias dancena retinoid X receptor beta (RXRB) gene, partial cds; collagen type XI alpha 2 preprotein (COL11A2), estradiol 17 beta-dehydrogenase 8 (KE6), and bromodomain containing 2 (RING3) genes, and non-classical MHC class I antigen (Orda-UDA) gene, Orda-UDA*101 allele, complete cds; transporter 2 ATP-binding cassette sub-family B (ABCB3) gene, partial cds; proteasome beta 9 su…	sp|Q90WJ7|SXT1_TAKPA/8.1e-39/Saxitoxin and tetrodotoxin-binding protein 1 OS=Takifugu pardalis GN=psbp1 PE=1 SV=2	srx:107739129/2.6e-68/myosin-IIIa-like; K08834 myosin III [EC:2.7.11.1]	At2g10780/2.7e-12/[R] KOG0017 FOG: Transposon-encoded proteins with TYA, reverse transcriptase, integrase domains in various combinations	NA	NA
CL4512.Contig2_All	2099	4987.03	566.94	-2.998093755	0	Down	0	XP_010733619.1/1.9e-42/PREDICTED: G0/G1 switch protein 2 [Larimichthys crocea] >KKF21366.1 G0/G1 switch regulatory protein 2 [Larimichthys crocea]	FQ310506.3/0.0/Dicentrarchus labrax chromosome sequence corresponding to linkage group 1, top part, complete sequence	sp|P27469|G0S2_HUMAN/1.3e-13/G0/G1 switch protein 2 OS=Homo sapiens GN=G0S2 PE=1 SV=1	sgh:107574825/3.0e-12/wdr77; methylosome protein 50; K13221 methylosome protein 50	NA	NA	cellular_component:GO:0016021//integral component of membrane;
Unigene5091_All	1316	869.48	5069	2.682295577	0	Up	0	NA	FQ310507.3/0.0/Dicentrarchus labrax chromosome sequence corresponding to linkage group 1, bottom part, complete sequence	NA	NA	NA	NA	NA
CL2537.Contig2_All	1292	4257.56	319.18	-3.598765541	0	Down	0	XP_018547270.1/3.6e-84/PREDICTED: high mobility group protein B1-like [Lates calcarifer]	XM_008277343.1/0.0/PREDICTED: Stegastes partitus high mobility group protein B1-like (LOC103354086), transcript variant X2, mRNA	sp|Q08IE6|HMGB1_HORSE/2.3e-77/High mobility group protein B1 OS=Equus caballus GN=HMGB1 PE=2 SV=3	lcf:108893594/4.7e-85/high mobility group protein B1-like; K10802 high mobility group protein B1	Hs4504425/1.7e-77/[R] KOG0381 HMG box-containing protein	PF00505/2.3E-24/HMG (high mobility group) box	NA
CL6247.Contig1_All	852	429.27	4055.6	3.378777272	0	Up	0	NA	NA	NA	NA	NA	NA	NA
CL11567.Contig7_All	2924	4492.53	399.74	-3.351575128	0	Down	0	CBN81178.1/1.8e-144/Pol polyprotein [Dicentrarchus labrax]	JQ033711.1/0.0/Miichthys miiuy isolate C3L complement component C3 mRNA, complete cds	sp|P12387|CO3_CAVPO/3.2e-29/Complement C3 OS=Cavia porcellus GN=C3 PE=1 SV=2	xla:108707483/2.3e-87/acetyl-CoA carboxylase-like; K11262 acetyl-CoA carboxylase / biotin carboxylase 1 [EC:6.4.1.2 6.3.4.14]	At2g10780/3.9e-53/[R] KOG0017 FOG: Transposon-encoded proteins with TYA, reverse transcriptase, integrase domains in various combinations	PTHR24559:SF201/1.5E-54/--	NA
CL1052.Contig2_All	2456	7.47	4136.68	9.251968562	0	Up	0	XP_019576222.1/0.0e+00/PREDICTED: probable mediator of RNA polymerase II transcription subunit 37e, partial [Rhinolophus sinicus]	XM_019720663.1/0.0/PREDICTED: Rhinolophus sinicus probable mediator of RNA polymerase II transcription subunit 37e (LOC109440494), partial mRNA	sp|P19120|HSP7C_BOVIN/2.5e-290/Heat shock cognate 71 kDa protein OS=Bos taurus GN=HSPA8 PE=1 SV=2	rss:109440494/0.0e+00/probable mediator of RNA polymerase II transcription subunit 37e; K03283 heat shock 70kDa protein 1/2/6/8	At5g02500/0.0e+00/[O] KOG0101 Molecular chaperones HSP70/HSC70, HSP70 superfamily	PS00297/-/Heat shock hsp70 proteins family signature 1.	NA
Unigene7457_All	4719	4828.32	517.39	-3.083378059	0	Down	0	XP_019209805.1/3.1e-53/PREDICTED: uncharacterized protein LOC102080646 [Oreochromis niloticus]	JN007435.1/0.0/Epinephelus lanceolatus clone ELJS01 microsatellite sequence	sp|Q2T9N0|FSCB_BOVIN/1.7e-16/Fibrous sheath CABYR-binding protein OS=Bos taurus GN=FSCB PE=2 SV=1	mze:101480298/3.9e-44/programmed cell death 1 ligand 1-like; K06745 programmed cell death 1 ligand 1	7301183/9.4e-09/[S] KOG2654 Uncharacterized conserved protein	SM00409/0.0054/Immunoglobulin	NA
CL29.Contig1_All	1717	290.66	3681.7	3.801786786	0	Up	0	XP_013770415.1/6.5e-25/PREDICTED: toxin 3FTx-Oxy5-like [Pundamilia nyererei] >XP_014266047.1 PREDICTED: toxin 3FTx-Oxy5-like [Maylandia zebra]	FQ310507.3/0.0/Dicentrarchus labrax chromosome sequence corresponding to linkage group 1, bottom part, complete sequence	NA	NA	NA	NA	NA
CL132.Contig1_All	3758	5318.18	714.35	-2.757410437	0	Down	0	XP_018518978.1/4.2e-258/PREDICTED: solute carrier family 2, facilitated glucose transporter member 2 isoform X1 [Lates calcarifer]	EF014277.2/0.0/Dicentrarchus labrax solute carrier family 2 facilitated glucose transporter member 2 (GLUT-2) mRNA, complete cds	sp|Q90592|GTR2_CHICK/3.6e-179/Solute carrier family 2, facilitated glucose transporter member 2 OS=Gallus gallus GN=SLC2A2 PE=2 SV=1	lcf:108874900/5.5e-259/slc2a2; solute carrier family 2, facilitated glucose transporter member 2 isoform X1; K07593 MFS transporter, SP family, solute carrier family 2 (facilitated glucose transporter), member 2	Hs4557851/5.5e-161/[G] KOG0569 Permease of the major facilitator superfamily	PTHR23503/0.0/--	NA
CL10839.Contig1_All	3854	7190.2	1501.11	-2.12118304	0	Down	0	XP_018548939.1/1.2e-119/PREDICTED: microfibril-associated glycoprotein 4-like [Lates calcarifer]	XM_018693423.1/0.0/PREDICTED: Lates calcarifer microfibril-associated glycoprotein 4-like (LOC108894811), mRNA	sp|P55918|MFAP4_BOVIN/1.4e-61/Microfibril-associated glycoprotein 4 OS=Bos taurus GN=MFAP4 PE=1 SV=2	xtr:100496532/8.7e-50/ficolin-2-like; K10104 ficolin	Hs17459337/5.1e-61/[R] KOG2579 Ficolin and related extracellular proteins	PS51406/59.646/Fibrinogen C-terminal domain profile.	NA
CL1466.Contig6_All	1951	635.28	4432.27	2.941400424	0	Up	0	AEG78335.1/6.6e-106/serine:pyruvate/alanine:glyoxylate aminotransferase, partial [Epinephelus coioides]	XM_010743644.2/0.0/PREDICTED: Larimichthys crocea serine--pyruvate aminotransferase-like (LOC104929186), mRNA	sp|P41689|SPYA_FELCA/2.3e-60/Serine--pyruvate aminotransferase, mitochondrial OS=Felis catus GN=AGXT PE=2 SV=1	lcf:108883474/1.9e-106/serine--pyruvate aminotransferase-like; K00830 alanine-glyoxylate transaminase / serine-glyoxylate transaminase / serine-pyruvate transaminase [EC:2.6.1.44 2.6.1.45 2.6.1.51]	Hs4557289/9.5e-56/[R] KOG2862 Alanine-glyoxylate aminotransferase AGT1	PTHR21152/1.1E-131/--	NA
CL9223.Contig12_All	5772	2020.05	7114.56	1.955202694	0	Up	0	AKA66307.1/0.0e+00/complement component C6-like protein [Siniperca chuatsi]	KP121430.1/0.0/Siniperca chuatsi complement component C6-like protein mRNA, complete cds	sp|Q811M5|CO6_RAT/3.0e-132/Complement component C6 OS=Rattus norvegicus GN=C6 PE=2 SV=1	lcf:108901113/1.4e-274/c6; complement component C6 isoform X1; K03995 complement component 6	Hs4559406/2.5e-128/[V] LSE0225 H Perforin/Complement components 6, 7, 8, 9	PTHR19325:SF23/6.9E-182/--	NA
Unigene61575_All	948	3	5006	10.84329924	0	Up	0	XP_003293313.1/1.8e-08/hypothetical protein DICPUDRAFT_58428 [Dictyostelium purpureum] >EGC30168.1 hypothetical protein DICPUDRAFT_58428 [Dictyostelium purpureum]	NA	NA	NA	At4g25200/1.9e-54/[O] KOG0710 Molecular chaperone (small heat-shock protein Hsp26/Hsp42)	PF00011/3.4E-20/Hsp20/alpha crystallin family	NA
CL1489.Contig5_All	1666	2326.63	7609.98	1.848470023	0	Up	0	XP_020446608.1/2.6e-143/CD209 antigen-like [Monopterus albus]	KM884828.1/0.0/Miichthys miiuy liver and lymph node-specific ICAM-3-grabbing non-integrin protein (L-SIGN) mRNA, complete cds	sp|Q8HY02|CD209_SYMSY/1.7e-24/CD209 antigen OS=Symphalangus syndactylus GN=CD209 PE=3 SV=1	ola:101164113/3.5e-117/CD209 antigen-like; K17513 C-type lectin superfamily 17 member A	Hs21389383/2.4e-23/[R] KOG1129 TPR repeat-containing protein	PS50041/23.578/C-type lectin domain profile.	NA
Unigene36379_All	3036	3	4980	10.83578669	0	Up	0	XP_019575857.1/0.0e+00/PREDICTED: endoplasmin homolog [Rhinolophus sinicus]	XM_019720298.1/0.0/PREDICTED: Rhinolophus sinicus endoplasmin homolog (LOC109440137), mRNA	sp|P08110|ENPL_CHICK/6.7e-216/Endoplasmin OS=Gallus gallus GN=HSP90B1 PE=1 SV=1	rss:109440137/0.0e+00/endoplasmin homolog; K09487 heat shock protein 90kDa beta	At4g24190/0.0e+00/[O] KOG0020 Endoplasmic reticulum glucose-regulated protein (GRP94/endoplasmin), HSP90 family	SM00387/2.7E-10/Histidine kinase-like ATPases	biological_process:GO:0006457//protein folding;GO:0006950//response to stress;molecular_function:GO:0005524//ATP binding;GO:0051082//unfolded protein binding;
CL11654.Contig7_All	3479	7234.43	1582.08	-2.054237637	0	Down	0	XP_003458021.2/7.7e-158/PREDICTED: LOW QUALITY PROTEIN: formimidoyltransferase-cyclodeaminase [Oreochromis niloticus]	XM_018662758.1/0.0/PREDICTED: Lates calcarifer formimidoyltransferase-cyclodeaminase-like (LOC108874335), mRNA	sp|Q9YH58|FTCD_CHICK/6.0e-120/Formimidoyltransferase-cyclodeaminase OS=Gallus gallus GN=FTCD PE=2 SV=1	lcf:108874335/2.5e-157/formimidoyltransferase-cyclodeaminase-like; K13990 glutamate formiminotransferase / formiminotetrahydrofolate cyclodeaminase [EC:2.1.2.5 4.3.1.4]	Hs11140815/7.7e-117/[E] TWOG0656 Formiminotransferase cyclodeaminase	PTHR12234/4.8E-185/--	NA
CL1861.Contig1_All	5723	9756.96	2835.21	-1.644156955	0	Down	0	XP_010750048.1/1.2e-115/PREDICTED: protein phosphatase 1 regulatory subunit 3G [Larimichthys crocea] >KKF20050.1 putative phosphatase 1 regulatory inhibitor subunit 3G [Larimichthys crocea]	XM_018663364.1/0.0/PREDICTED: Lates calcarifer protein phosphatase 1 regulatory subunit 3G (ppp1r3g), mRNA	sp|Q9CW07|PP13G_MOUSE/1.2e-32/Protein phosphatase 1 regulatory subunit 3G OS=Mus musculus GN=Ppp1r3g PE=1 SV=2	lcm:102351949/2.1e-39/PPP1R3G; protein phosphatase 1 regulatory subunit 3G; K07189 protein phosphatase 1 regulatory subunit 3A/B/C/D/E	Hs22057301/1.4e-27/[OT] KOG3986 Protein phosphatase, regulatory subunit PPP1R3C/D	PTHR12307:SF7/1.6E-48/--	NA
CL2246.Contig4_All	4002	15682.66	6232.9	-1.192375649	0	Down	0	XP_018549945.1/2.8e-276/PREDICTED: deleted in malignant brain tumors 1 protein-like [Lates calcarifer]	XM_010739329.2/0.0/PREDICTED: Larimichthys crocea deleted in malignant brain tumors 1 protein-like (LOC104925655), transcript variant X2, mRNA	sp|Q9UGM3|DMBT1_HUMAN/7.6e-143/Deleted in malignant brain tumors 1 protein OS=Homo sapiens GN=DMBT1 PE=1 SV=2	lcf:108895559/3.7e-277/deleted in malignant brain tumors 1 protein-like; K13912 deleted in malignant brain tumors 1 protein	Hs8923740_1/1.5e-143/[R] TWOG0712 Scavenger receptor Cys-rich domains	SM00202/3.6E-56/Scavenger receptor Cys-rich	NA
CL1052.Contig4_All	2516	0	9319.43	14.32484516	0	Up	0	XP_019576222.1/0.0e+00/PREDICTED: probable mediator of RNA polymerase II transcription subunit 37e, partial [Rhinolophus sinicus]	XM_019720663.1/0.0/PREDICTED: Rhinolophus sinicus probable mediator of RNA polymerase II transcription subunit 37e (LOC109440494), partial mRNA	sp|P19120|HSP7C_BOVIN/3.2e-288/Heat shock cognate 71 kDa protein OS=Bos taurus GN=HSPA8 PE=1 SV=2	rss:109440494/0.0e+00/probable mediator of RNA polymerase II transcription subunit 37e; K03283 heat shock 70kDa protein 1/2/6/8	At5g02500/0.0e+00/[O] KOG0101 Molecular chaperones HSP70/HSC70, HSP70 superfamily	PR00301/1.4E-87/70kDa heat shock protein signature	NA
CL3196.Contig1_All	3487	2077.45	7073.45	1.906419452	0	Up	0	AMB42908.1/2.7e-235/DEAD (Asp-Glu-Ala-Asp) box helicase 5-2b [Paralichthys olivaceus] >AMB42913.1 DEAD (Asp-Glu-Ala-Asp) box helicase 5-2b [Paralichthys olivaceus]	KP899073.1/0.0/Paralichthys olivaceus DEAD (Asp-Glu-Ala-Asp) box helicase 5-2b (DDX5-2) mRNA, complete cds, alternatively spliced	sp|P17844|DDX5_HUMAN/5.7e-203/Probable ATP-dependent RNA helicase DDX5 OS=Homo sapiens GN=DDX5 PE=1 SV=1	lco:104938974/3.0e-235/probable ATP-dependent RNA helicase DDX5; K12823 ATP-dependent RNA helicase DDX5/DBP2 [EC:3.6.4.13]	Hs4758138/4.1e-203/[A] KOG0331 ATP-dependent RNA helicase	SM00487/4.8E-65/DEAD-like helicases superfamily	NA
CL3137.Contig3_All	8134	6908	14256	1.184048415	0	Up	0	XP_018557592.1/0.0e+00/PREDICTED: G patch domain-containing protein 8 isoform X2 [Lates calcarifer] >XP_018557598.1 PREDICTED: G patch domain-containing protein 8 isoform X2 [Lates calcarifer]	XM_018702095.1/0.0/PREDICTED: Lates calcarifer G-patch domain containing 8 (gpatch8), transcript variant X5, mRNA	sp|Q9UKJ3|GPTC8_HUMAN/0.0e+00/G patch domain-containing protein 8 OS=Homo sapiens GN=GPATCH8 PE=1 SV=2	ncc:104944880/2.5e-67/gosr2; Golgi SNAP receptor complex member 2; K08496 golgi SNAP receptor complex member 2	Hs16905522/4.7e-56/[U] KOG3251 Golgi SNAP receptor complex member	PS50157/8.767/Zinc finger C2H2 type domain profile.	NA
CL10101.Contig1_All	2206	740.67	4533.34	2.752490719	0	Up	0	AFU54391.1/0.0e+00/heat shock protein 70a [Siniperca chuatsi] >AGS83422.1 heat shock protein 70b [Siniperca chuatsi] >AHK25483.1 heat shock protein 70a [Siniperca chuatsi]	KF500542.1/0.0/Siniperca chuatsi heat shock protein 70a (HSP70a) gene, complete cds	sp|Q9I8F9|HSP71_ORYLA/0.0e+00/Heat shock 70 kDa protein 1 OS=Oryzias latipes PE=3 SV=1	lcf:108892212/0.0e+00/heat shock 70 kDa protein 1-like; K03283 heat shock 70kDa protein 1/2/6/8	Hs20555572/0.0e+00/[O] KOG0101 Molecular chaperones HSP70/HSC70, HSP70 superfamily	PF00012/3.2E-269/Hsp70 protein	NA
CL4175.Contig7_All	2923	833.64	4726.22	2.642009539	0	Up	0	XP_019110130.1/0.0e+00/PREDICTED: ATP-binding cassette sub-family F member 1 isoform X2 [Larimichthys crocea]	XM_019254591.1/0.0/PREDICTED: Larimichthys crocea ATP binding cassette subfamily F member 1 (abcf1), transcript variant X3, mRNA	sp|Q8NE71|ABCF1_HUMAN/0.0e+00/ATP-binding cassette sub-family F member 1 OS=Homo sapiens GN=ABCF1 PE=1 SV=2	lco:104931073/0.0e+00/abcf1; ATP binding cassette subfamily F member 1; K06184 ATP-binding cassette, subfamily F, member 1	Hs10947135/0.0e+00/[J] KOG0066 eIF2-interacting protein ABC50 (ABC superfamily)	PS00211/-/ABC transporters family signature.	NA
CL9963.Contig3_All	2331	1915.47	6760.14	1.958173855	0	Up	0	XP_019934531.1/0.0e+00/PREDICTED: endoplasmin [Paralichthys olivaceus]	XM_019269041.1/0.0/PREDICTED: Larimichthys crocea heat shock protein 90 beta family member 1 (hsp90b1), mRNA	sp|Q66HD0|ENPL_RAT/7.2e-295/Endoplasmin OS=Rattus norvegicus GN=Hsp90b1 PE=1 SV=2	lcf:108888494/0.0e+00/hsp90b1; endoplasmin; K09487 heat shock protein 90kDa beta	Hs4507677/1.3e-293/[O] KOG0020 Endoplasmic reticulum glucose-regulated protein (GRP94/endoplasmin), HSP90 family	PF00183/1.1E-172/Hsp90 protein	NA
CL7098.Contig2_All	3232	5237	780	-2.608375415	0	Down	0	AHN13905.1/1.5e-46/liver-expressed antimicrobial peptide 2 [Miichthys miiuy] >AHN13906.1 liver-expressed antimicrobial peptide 2 [Miichthys miiuy]	XM_018703790.1/0.0/PREDICTED: Lates calcarifer liver-expressed antimicrobial peptide 2-like (LOC108902073), mRNA	sp|Q95JB4|LEAP2_PIG/2.4e-06/Liver-expressed antimicrobial peptide 2 OS=Sus scrofa GN=LEAP2 PE=3 SV=1	NA	NA	PF07359/1.7E-11/Liver-expressed antimicrobial peptide 2 precursor (LEAP-2)	biological_process:GO:0042742//defense response to bacterium;
CL249.Contig3_All	6108	5028.33	701.89	-2.701943319	0	Down	0	CBN81647.1/0.0e+00/Collagen type I alpha 3 chain [Dicentrarchus labrax]	XM_018666207.1/0.0/PREDICTED: Lates calcarifer collagen alpha-1(I) chain-like (LOC108876589), transcript variant X1, mRNA	sp|P02457|CO1A1_CHICK/0.0e+00/Collagen alpha-1(I) chain OS=Gallus gallus GN=COL1A1 PE=1 SV=3	lcf:108876589/0.0e+00/collagen alpha-1(I) chain-like isoform X1; K06236 collagen, type I, alpha	Hs4502945/0.0e+00/[W] KOG3544 Collagens (type IV and type XIII), and related proteins	PF00093/1.4E-12/von Willebrand factor type C domain	NA
CL4091.Contig3_All	5093	3627.95	214.54	-3.94101685	0	Down	0	XP_018539936.1/5.6e-141/PREDICTED: nuclear receptor coactivator 7 isoform X1 [Lates calcarifer]	XM_010754349.2/0.0/PREDICTED: Larimichthys crocea nuclear receptor coactivator 7 (ncoa7), transcript variant X1, mRNA	sp|Q8NI08|NCOA7_HUMAN/1.3e-83/Nuclear receptor coactivator 7 OS=Homo sapiens GN=NCOA7 PE=1 SV=2	myi:110463658/1.2e-19/uncharacterized protein LOC110463658; K21841 TBC1 domain family member 24	Hs22054257/9.6e-84/[L] KOG2372 Oxidation resistance protein	PTHR23354:SF77/2.1E-158/--	NA
CL2281.Contig8_All	6422	2422.26	7579.2	1.784511009	0	Up	0	XP_010751874.2/0.0e+00/PREDICTED: acyl-CoA dehydrogenase family member 11 [Larimichthys crocea] >KKF16004.1 Acyl-CoA dehydrogenase family member 11 [Larimichthys crocea]	XM_019274726.1/0.0/PREDICTED: Larimichthys crocea U2 snRNP associated SURP domain containing (u2surp), transcript variant X4, mRNA	sp|Q5ZHT1|ACD11_CHICK/2.6e-302/Acyl-CoA dehydrogenase family member 11 OS=Gallus gallus GN=ACAD11 PE=2 SV=1	lco:104937357/0.0e+00/acad11; acyl-CoA dehydrogenase family member 11; K11730 acyl-CoA dehydrogenase family member 11	Hs20537092/1.1e-257/[R] KOG0151 Predicted splicing regulator, contains RRM, SWAP and RPR domains	PF00441/1.1E-35/Acyl-CoA dehydrogenase, C-terminal domain	molecular_function:GO:0016627//oxidoreductase activity, acting on the CH-CH group of donors;GO:0050660//flavin adenine dinucleotide binding;
CL7678.Contig4_All	2657	4680	11039	1.376848213	0	Up	0	ACI32420.1/9.0e-82/lipoprotein lipase [Siniperca chuatsi] >ACZ55136.1 lipoprotein lipase [Siniperca chuatsi]	AM411614.1/0.0/Dicentrarchus labrax mRNA for lipoprotein lipase (lpl gene)	sp|P11602|LIPL_CHICK/4.1e-36/Lipoprotein lipase OS=Gallus gallus GN=LPL PE=1 SV=1	lcf:108881397/6.6e-73/lpl; lipoprotein lipase; K01059 lipoprotein lipase [EC:3.1.1.34]	Hs4557727/1.5e-32/[MOI] TWOG0490 Vitellogenin/Lipoprotein lipase/Triacylglyerol lipase	SM00308/8.8E-21/Lipoxygenase homology 2 (beta barrel) domain	NA
CL6659.Contig2_All	3556	3968	337	-3.418772368	0	Down	0	KKF23073.1/4.2e-175/Kelch-like protein 2 [Larimichthys crocea]	XM_018690891.1/0.0/PREDICTED: Lates calcarifer methylsterol monooxygenase 1 (msmo1), mRNA	sp|Q7ZW77|MSMO1_DANRE/2.6e-155/Methylsterol monooxygenase 1 OS=Danio rerio GN=msmo1 PE=2 SV=1	lcf:108893083/1.4e-174/msmo1; methylsterol monooxygenase 1; K07750 methylsterol monooxygenase [EC:1.14.18.9]	Hs5803157/2.8e-146/[I] KOG0873 C-4 sterol methyl oxidase	PTHR11863/1.5E-230/--	NA
CL1811.Contig5_All	4121	320.54	3470.98	3.575585907	0	Up	0	XP_022076945.1/1.1e-102/inositol-trisphosphate 3-kinase A-like [Acanthochromis polyacanthus]	XM_010783732.1/0.0/PREDICTED: Notothenia coriiceps inositol-trisphosphate 3-kinase C (itpkc), mRNA	sp|Q80ZG2|IP3KC_RAT/6.8e-78/Inositol-trisphosphate 3-kinase C OS=Rattus norvegicus GN=Itpkc PE=1 SV=1	lcf:108900858/1.8e-101/itpkc; LOW QUALITY PROTEIN: inositol-trisphosphate 3-kinase C; K00911 1D-myo-inositol-triphosphate 3-kinase [EC:2.7.1.127]	Hs18643383/1.1e-77/[I] KOG1621 1D-myo-inositol-triphosphate 3-kinase A	PTHR12400:SF26/6.0E-105/--	NA
CL446.Contig4_All	6684	746.33	4457.03	2.717016249	0	Up	0	XP_019108561.1/3.7e-148/PREDICTED: hepatoma-derived growth factor-related protein 2-like isoform X3 [Larimichthys crocea]	XM_018689789.1/0.0/PREDICTED: Lates calcarifer hepatoma-derived growth factor-related protein 2-like (LOC108892303), mRNA	sp|Q08696|MST2_DROHY/1.8e-27/Axoneme-associated protein mst101(2) OS=Drosophila hydei GN=mst101(2) PE=1 SV=1	mze:101476809/4.2e-108/hepatoma-derived growth factor-related protein 2-like; K18626 trichohyalin	At3g28770/9.8e-36/[S] LSE0099 A Uncharacterized protein	PTHR12550:SF42/3.1E-56/--	NA
CL4190.Contig6_All	3130	4643.04	579.48	-2.863419774	0	Down	0	XP_018550189.1/0.0e+00/PREDICTED: LOW QUALITY PROTEIN: protocadherin Fat 4-like [Lates calcarifer]	XM_018694673.1/0.0/PREDICTED: Lates calcarifer protocadherin Fat 4-like (LOC108895764), mRNA	sp|P12830|CADH1_HUMAN/3.1e-224/Cadherin-1 OS=Homo sapiens GN=CDH1 PE=1 SV=3	lcf:108895764/0.0e+00/LOW QUALITY PROTEIN: protocadherin Fat 4-like; K05689 cadherin 1, type 1, E-cadherin	Hs4757960/2.2e-224/[S] KOG3594 FOG: Cadherin repeats	SM00112/8.1E-13/Cadherin repeats.	NA
CL7098.Contig1_All	3685	5067	748	-2.621202493	0	Down	0	AHN13905.1/9.4e-37/liver-expressed antimicrobial peptide 2 [Miichthys miiuy] >AHN13906.1 liver-expressed antimicrobial peptide 2 [Miichthys miiuy]	KJ000088.1/0.0/Miichthys miiuy liver-expressed antimicrobial peptide 2 (LEAP-2) mRNA, complete cds	NA	NA	NA	NA	biological_process:GO:0042742//defense response to bacterium;
CL5595.Contig3_All	2103	9429.39	2798.92	-1.613475031	0	Down	0	XP_020504475.1/1.5e-87/uncharacterized protein LOC109995179 isoform X1 [Labrus bergylta]	AB839168.1/0.0/Oplegnathus fasciatus RbC1q23 mRNA for C1q-like 23 kDa protein, complete cds	NA	lcf:108891176/3.9e-60/LOW QUALITY PROTEIN: complement C1q tumor necrosis factor-related protein 3-like; K18744 caprin-2	Hs13569919/2.9e-10/[R] LSE3568 H Complement-c1q tumor necrosis factor-related protein/Adipocyte-specific secretory protein, and related proteins	PTHR22923:SF59/4.6E-45/--	cellular_component:GO:0005581//collagen trimer;
CL8771.Contig2_All	993	4	4170.91	10.16496563	0	Up	0	XP_019578815.1/1.7e-121/PREDICTED: polyubiquitin, partial [Rhinolophus sinicus]	XM_002071577.2/0.0/Drosophila willistoni uncharacterized protein (Dwil\GK10077), mRNA	sp|P0CH27|RL402_TRYCR/1.0e-120/Ubiquitin-60S ribosomal protein L40 OS=Trypanosoma cruzi PE=2 SV=1	rss:109442994/2.2e-122/polyubiquitin; K08770 ubiquitin C	At5g20620/4.1e-124/[OR] KOG0001 Ubiquitin and ubiquitin-like proteins	PS00299/-/Ubiquitin domain signature.	NA
CL4190.Contig9_All	3907	248.56	3243.1	3.844526619	0	Up	0	XP_018550189.1/0.0e+00/PREDICTED: LOW QUALITY PROTEIN: protocadherin Fat 4-like [Lates calcarifer]	XM_018694673.1/0.0/PREDICTED: Lates calcarifer protocadherin Fat 4-like (LOC108895764), mRNA	sp|P12830|CADH1_HUMAN/9.2e-226/Cadherin-1 OS=Homo sapiens GN=CDH1 PE=1 SV=3	lcf:108895764/0.0e+00/LOW QUALITY PROTEIN: protocadherin Fat 4-like; K05689 cadherin 1, type 1, E-cadherin	Hs4757960/6.6e-226/[S] KOG3594 FOG: Cadherin repeats	PS50268/8.621/Cadherins domain profile.	NA
CL282.Contig3_All	2895	721.56	4359.14	2.73367143	0	Up	0	XP_018538339.1/0.0e+00/PREDICTED: arginine/serine-rich protein PNISR [Lates calcarifer]	XM_018682823.1/0.0/PREDICTED: Lates calcarifer PNN interacting serine and arginine rich protein (pnisr), mRNA	sp|Q8TF01|PNISR_HUMAN/7.5e-241/Arginine/serine-rich protein PNISR OS=Homo sapiens GN=PNISR PE=1 SV=2	lcf:108887403/0.0e+00/pnisr; arginine/serine-rich protein PNISR; K13170 splicing factor, arginine/serine-rich 18	7292130/1.5e-41/[A] KOG1869 Splicing coactivator SRm160/300, subunit SRm300	PTHR31518/9.0E-271/--	NA
CL4415.Contig4_All	5913	2490.97	7583.04	1.744887847	0	Up	0	XP_018550531.1/0.0e+00/PREDICTED: vacuolar protein sorting-associated protein 8 homolog [Lates calcarifer]	XM_018695015.1/0.0/PREDICTED: Lates calcarifer vacuolar protein sorting-associated protein 8 homolog (LOC108895993), mRNA	sp|Q0P5W1|VPS8_MOUSE/0.0e+00/Vacuolar protein sorting-associated protein 8 homolog OS=Mus musculus GN=Vps8 PE=1 SV=1	lcf:108895993/0.0e+00/vacuolar protein sorting-associated protein 8 homolog; K20178 vacuolar protein sorting-associated protein 8	7295341/3.3e-160/[U] KOG2079 Vacuolar assembly/sorting protein VPS8	PF00637/5.8E-8/Region in Clathrin and VPS	NA
CL1133.Contig8_All	1781	381.52	3567.94	3.364079922	0	Up	0	XP_008297397.1/2.0e-133/PREDICTED: microtubule-associated protein 4-like, partial [Stegastes partitus]	XM_008299175.1/0.0/PREDICTED: Stegastes partitus microtubule-associated protein 4-like (LOC103370206), partial mRNA	sp|Q54LY8|Y6915_DICDI/1.1e-24/Uncharacterized protein DDB_G0286299 OS=Dictyostelium discoideum GN=DDB_G0286299 PE=4 SV=1	lco:104939158/3.5e-123/map4; microtubule associated protein 4; K10431 microtubule-associated protein 4	7292701_2/1.3e-27/[S] KOG4415 Uncharacterized conserved protein	NA	NA
CL4190.Contig8_All	3868	3073.34	58.14	-5.585313337	0	Down	0	XP_018550189.1/0.0e+00/PREDICTED: LOW QUALITY PROTEIN: protocadherin Fat 4-like [Lates calcarifer]	XM_018694673.1/0.0/PREDICTED: Lates calcarifer protocadherin Fat 4-like (LOC108895764), mRNA	sp|P12830|CADH1_HUMAN/1.0e-224/Cadherin-1 OS=Homo sapiens GN=CDH1 PE=1 SV=3	lcf:108895764/0.0e+00/LOW QUALITY PROTEIN: protocadherin Fat 4-like; K05689 cadherin 1, type 1, E-cadherin	Hs4757960/7.3e-225/[S] KOG3594 FOG: Cadherin repeats	PTHR24027/0.0/--	NA
CL8181.Contig1_All	723	6	3641	9.383975686	0	Up	0	NA	NA	NA	NA	NA	PF07172/1.1E-8/Glycine rich protein family	NA
CL2206.Contig7_All	1615	11938.83	4252.08	-1.350601654	0	Down	0	XP_020514815.1/6.6e-112/claudin-1-like [Labrus bergylta]	XM_018662858.1/0.0/PREDICTED: Lates calcarifer claudin-7-like (LOC108874417), transcript variant X2, mRNA	sp|Q5QT56|CLD19_RAT/6.8e-42/Claudin-19 OS=Rattus norvegicus GN=Cldn19 PE=2 SV=1	lco:104933379/5.7e-112/cldn1; claudin 1; K06087 claudin	NA	PF00822/5.3E-31/PMP-22/EMP/MP20/Claudin family	NA
Unigene40993_All	1648	3	4364	10.64529205	0	Up	0	XP_004352966.1/2.7e-100/chaperone protein DnaJ, putative [Acanthamoeba castellanii str. Neff] >ELR23438.1 chaperone protein DnaJ, putative [Acanthamoeba castellanii str. Neff]	XM_009509745.1/0.0/PREDICTED: Phalacrocorax carbo dnaJ homolog subfamily B member 8-like (LOC104049121), mRNA	sp|P25685|DNJB1_HUMAN/1.1e-74/DnaJ homolog subfamily B member 1 OS=Homo sapiens GN=DNAJB1 PE=1 SV=4	xtr:493474/9.0e-81/dnajb1, dnajb4, hdj1, hsp40, hspf1, sis1; DnaJ heat shock protein family (Hsp40) member B1; K09507 DnaJ homolog subfamily B member 1	At2g20560/5.6e-150/[O] KOG0714 Molecular chaperone (DnaJ superfamily)	PTHR24078/3.0E-223/--	biological_process:GO:0006457//protein folding;molecular_function:GO:0051082//unfolded protein binding;
CL4375.Contig8_All	3199	528.42	3863.5	3.008970582	0	Up	0	XP_018517332.1/1.6e-213/PREDICTED: 1,25-dihydroxyvitamin D(3) 24-hydroxylase, mitochondrial [Lates calcarifer]	XM_010751211.2/0.0/PREDICTED: Larimichthys crocea 1,25-dihydroxyvitamin D(3) 24-hydroxylase, mitochondrial (LOC104935382), mRNA	sp|Q07973|CP24A_HUMAN/1.5e-133/1,25-dihydroxyvitamin D(3) 24-hydroxylase, mitochondrial OS=Homo sapiens GN=CYP24A1 PE=1 SV=2	lcf:108873562/2.1e-214/1,25-dihydroxyvitamin D(3) 24-hydroxylase, mitochondrial; K07436 vitamin D3 24-hydroxylase [EC:1.14.15.16]	Hs4503205/4.3e-130/[Q] KOG0159 Cytochrome P450 CYP11/CYP12/CYP24/CYP27 subfamilies	PTHR24291/2.1E-227/--	NA
CL5900.Contig1_All	3514	908.33	4681.63	2.504541646	0	Up	0	XP_010736510.1/5.4e-66/PREDICTED: ethanolamine kinase 1 [Larimichthys crocea] >KKF13249.1 Ethanolamine kinase 1 [Larimichthys crocea]	XM_010738208.2/0.0/PREDICTED: Larimichthys crocea ethanolamine kinase 1 (etnk1), mRNA	sp|Q9D4V0|EKI1_MOUSE/2.8e-56/Ethanolamine kinase 1 OS=Mus musculus GN=Etnk1 PE=1 SV=2	lco:104924756/7.1e-67/etnk1; ethanolamine kinase 1; K00894 ethanolamine kinase [EC:2.7.1.82]	Hs10092615/2.6e-56/[I] KOG4720 Ethanolamine kinase	PTHR22603:SF22/9.8E-92/--	NA
Unigene71816_All	2161	4	4007	10.10712596	0	Up	0	XP_019576228.1/1.3e-243/PREDICTED: calnexin homolog 1 [Rhinolophus sinicus]	XM_019720669.1/0.0/PREDICTED: Rhinolophus sinicus calnexin homolog 1 (LOC109440501), mRNA	sp|P35564|CALX_MOUSE/1.3e-117/Calnexin OS=Mus musculus GN=Canx PE=1 SV=1	rss:109440501/1.7e-244/calnexin homolog 1; K08054 calnexin	At5g61790/8.7e-244/[O] KOG0675 Calnexin	PF00262/3.8E-145/Calreticulin family	biological_process:GO:0006457//protein folding;GO:0048488//synaptic vesicle endocytosis;cellular_component:GO:0031012//extracellular matrix;GO:0070062//extracellular exosome;GO:0043209//myelin sheath;GO:0044233//ER-mitochondrion membrane contact site;GO:0016021//integral component of membrane;GO:0005789//endoplasmic reticulum membrane;GO:0045202//synapse;molecular_function:GO:0003723//RNA binding…
CL184.Contig9_All	3530	260.75	3193.59	3.753259111	0	Up	0	XP_010728050.2/1.1e-82/PREDICTED: lipase maturation factor 2 [Larimichthys crocea] >KKF32384.1 Lipase maturation factor 2 [Larimichthys crocea]	XM_010729748.2/0.0/PREDICTED: Larimichthys crocea lipase maturation factor 2 (lmf2), mRNA	sp|Q7M732|RTL1_MOUSE/9.7e-09/Retrotransposon-like protein 1 OS=Mus musculus GN=Rtl1 PE=2 SV=1	csem:103389242/1.1e-06/rpgr; X-linked retinitis pigmentosa GTPase regulator; K19607 X-linked retinitis pigmentosa GTPase regulator	SPBC3D6.14c/1.9e-06/[GO] KOG4157 beta-1,6-N-acetylglucosaminyltransferase, contains WSC domain	PF06762/4.2E-14/Lipase maturation factor	NA
CL1904.Contig3_All	1873	6	3580	9.359600532	0	Up	0	XP_019576718.1/8.6e-188/PREDICTED: chaperone protein dnaJ 3 [Rhinolophus sinicus]	XM_019721159.1/0.0/PREDICTED: Rhinolophus sinicus chaperone protein dnaJ 3 (LOC109440988), mRNA	sp|O60884|DNJA2_HUMAN/2.7e-122/DnaJ homolog subfamily A member 2 OS=Homo sapiens GN=DNAJA2 PE=1 SV=1	rss:109440988/1.1e-188/chaperone protein dnaJ 3; K09503 DnaJ homolog subfamily A member 2	At3g44110/3.7e-190/[O] KOG0712 Molecular chaperone (DnaJ superfamily)	SM00271/9.9E-28/DnaJ molecular chaperone homology domain	biological_process:GO:0006457//protein folding;GO:0009408//response to heat;cellular_component:GO:0005829//cytosol;molecular_function:GO:0046872//metal ion binding;GO:0005524//ATP binding;GO:0051082//unfolded protein binding;GO:0031072//heat shock protein binding;
Unigene27927_All	4648	3987	401	-3.174810303	0	Down	0	XP_018523347.1/1.3e-288/PREDICTED: hydroxymethylglutaryl-CoA synthase, cytoplasmic-like [Lates calcarifer] >XP_018523348.1 PREDICTED: hydroxymethylglutaryl-CoA synthase, cytoplasmic-like [Lates calcarifer]	XM_010748909.2/0.0/PREDICTED: Larimichthys crocea 3-hydroxy-3-methylglutaryl-CoA synthase 1 (hmgcs1), mRNA	sp|P23228|HMCS1_CHICK/2.0e-243/Hydroxymethylglutaryl-CoA synthase, cytoplasmic OS=Gallus gallus GN=HMGCS1 PE=1 SV=1	lcf:108877710/1.7e-289/hydroxymethylglutaryl-CoA synthase, cytoplasmic-like; K01641 hydroxymethylglutaryl-CoA synthase [EC:2.3.3.10]	Hs4504429/1.0e-236/[I] KOG1393 Hydroxymethylglutaryl-CoA synthase	PTHR11877:SF12/0.0/--	biological_process:GO:0008299//isoprenoid biosynthetic process;GO:0016126//sterol biosynthetic process;molecular_function:GO:0004421//hydroxymethylglutaryl-CoA synthase activity;
CL2246.Contig1_All	3716	18764.07	8505.32	-1.002716206	0	Down	0	XP_018549945.1/0.0e+00/PREDICTED: deleted in malignant brain tumors 1 protein-like [Lates calcarifer]	XM_010739329.2/0.0/PREDICTED: Larimichthys crocea deleted in malignant brain tumors 1 protein-like (LOC104925655), transcript variant X2, mRNA	sp|Q9UGM3|DMBT1_HUMAN/4.2e-119/Deleted in malignant brain tumors 1 protein OS=Homo sapiens GN=DMBT1 PE=1 SV=2	lcf:108895559/0.0e+00/deleted in malignant brain tumors 1 protein-like; K13912 deleted in malignant brain tumors 1 protein	Hs8923740_1/5.5e-121/[R] TWOG0712 Scavenger receptor Cys-rich domains	PS50287/21.841/SRCR domain profile.	NA
Unigene12789_All	846	364	3416	3.36911678	0	Up	0	KKF10852.1/7.7e-11/hypothetical protein EH28_04731 [Larimichthys crocea]	CU855621.7/0.0/Zebrafish DNA sequence from clone CH73-269I13 in linkage group 14, complete sequence	NA	NA	NA	NA	NA
Unigene31234_All	2527	1252	5288	2.217306776	0	Up	0	XP_019119162.1/2.3e-18/PREDICTED: H/ACA ribonucleoprotein complex subunit 4 [Larimichthys crocea]	XM_018688797.1/0.0/PREDICTED: Lates calcarifer dyskerin pseudouridine synthase 1 (dkc1), transcript variant X2, mRNA	sp|Q5ZJH9|DKC1_CHICK/1.7e-07/H/ACA ribonucleoprotein complex subunit 4 OS=Gallus gallus GN=DKC1 PE=2 SV=1	lco:104936568/3.0e-19/dkc1; dyskerin pseudouridine synthase 1; K11131 H/ACA ribonucleoprotein complex subunit 4 [EC:5.4.99.-]	7291757/6.8e-06/[J] KOG2529 Pseudouridine synthase	NA	NA
CL9129.Contig1_All	1088	1056	4912	2.356519887	0	Up	0	XP_019942414.1/3.2e-33/PREDICTED: activin receptor type-1B-like isoform X2 [Paralichthys olivaceus]	EU258623.1/0.0/Siniperca chuatsi metallothionein-2 gene, promoter region and complete cds	sp|P36896|ACV1B_HUMAN/1.6e-34/Activin receptor type-1B OS=Homo sapiens GN=ACVR1B PE=1 SV=1	lco:104938405/5.5e-34/activin receptor type-1B-like; K13567 activin receptor type-1B [EC:2.7.11.30]	Hs4757720/1.1e-34/[T] KOG2052 Activin A type IB receptor, serine/threonine protein kinase	NA	NA
Unigene61344_All	1483	3	4165	10.57795744	0	Up	0	XP_019577957.1/2.1e-141/PREDICTED: 1-aminocyclopropane-1-carboxylate oxidase 4 [Rhinolophus sinicus]	AL691421.9/0.0/Mouse DNA sequence from clone RP23-21A16 on chromosome X, complete sequence	sp|Q54RA4|Y3291_DICDI/9.1e-25/Probable iron/ascorbate oxidoreductase DDB_G0283291 OS=Dictyostelium discoideum GN=DDB_G0283291 PE=3 SV=1	rss:109442151/2.8e-142/1-aminocyclopropane-1-carboxylate oxidase 4; K05933 aminocyclopropanecarboxylate oxidase [EC:1.14.17.4]	At1g05010/4.1e-144/[QR] KOG0143 Iron/ascorbate family oxidoreductases	PTHR10209/7.4E-236/--	NA
CL184.Contig25_All	878	644.98	4027.11	2.781237711	0	Up	0	ACQ58391.1/8.1e-56/Inositol oxygenase [Anoplopoma fimbria]	XM_010729747.2/0.0/PREDICTED: Larimichthys crocea myo-inositol oxygenase (miox), mRNA	sp|Q4V8T0|MIOX_DANRE/6.7e-52/Inositol oxygenase OS=Danio rerio GN=miox PE=2 SV=1	bpec:110169217/5.3e-56/miox; inositol oxygenase; K00469 inositol oxygenase [EC:1.13.99.1]	Hs20127575/1.3e-44/[R] KOG1573 Aldehyde reductase	NA	NA
CL4509.Contig2_All	1951	8677.07	2561.86	-1.621197169	0	Down	0	XP_019109072.1/2.7e-269/PREDICTED: phosphoethanolamine N-methyltransferase 3-like isoform X1 [Larimichthys crocea] >XP_019109073.1 PREDICTED: phosphoethanolamine N-methyltransferase 3-like isoform X1 [Larimichthys crocea]	XM_019253529.1/0.0/PREDICTED: Larimichthys crocea phosphomethylethanolamine N-methyltransferase-like (LOC104919993), transcript variant X3, mRNA	sp|Q54I98|SMT1_DICDI/4.3e-06/Probable cycloartenol-C-24-methyltransferase 1 OS=Dictyostelium discoideum GN=smt1 PE=1 SV=1	lco:104919993/3.6e-270/phosphomethylethanolamine N-methyltransferase-like; K05929 phosphoethanolamine N-methyltransferase [EC:2.1.1.103]	At1g73600/4.6e-151/[IR] KOG1269 SAM-dependent methyltransferases	PF13489/1.6E-22/Methyltransferase domain	NA
Unigene7231_All	4152	3764.82	356.41	-3.262152008	0	Down	0	ACI32417.1/2.5e-70/pentraxin [Siniperca chuatsi]	EU719617.1/0.0/Siniperca chuatsi pentraxin mRNA, complete cds	sp|P98093|CO3_ONCMY/9.3e-27/Complement C3 (Fragment) OS=Oncorhynchus mykiss GN=c3 PE=1 SV=1	mze:101465285/1.4e-50/pentraxin fusion protein-like; K16143 C-reactive protein	Hs4557385/1.3e-17/[O] KOG1366 Alpha-macroglobulin	PTHR19277:SF110/2.4E-73/--	NA
CL3512.Contig2_All	824	5	3551	9.610900711	0	Up	0	NA	NA	NA	NA	NA	PTHR33509:SF5/4.9E-34/--	NA
CL555.Contig4_All	2402	12713	4867.87	-1.24612281	0	Down	0	XP_018551305.1/1.5e-165/PREDICTED: intelectin-like [Lates calcarifer]	XM_018695789.1/0.0/PREDICTED: Lates calcarifer intelectin-like (LOC108896583), mRNA	sp|P0DMV4|ITLN_ONCMY/3.8e-129/Intelectin OS=Oncorhynchus mykiss GN=itln PE=1 SV=1	lcf:108896583/2.0e-166/intelectin-like; K17527 intelectin	NA	PS51406/12.287/Fibrinogen C-terminal domain profile.	NA
CL1511.Contig7_All	3959	4197.94	9892.42	1.375461107	0	Up	0	BAK55649.1/3.8e-177/cathepsin O [Oplegnathus fasciatus]	AB597937.1/0.0/Oplegnathus fasciatus CTS-O mRNA for cathepsin O, complete cds	sp|A7MBU6|T23OA_DANRE/6.2e-129/Tryptophan 2,3-dioxygenase A OS=Danio rerio GN=tdo2a PE=2 SV=2	lco:104917914/1.0e-170/ctso; cathepsin O; K01374 cathepsin O [EC:3.4.22.42]	Hs5032165/3.8e-120/[E] KOG3906 Tryptophan 2,3-dioxygenase	PS00639/-/Eukaryotic thiol (cysteine) proteases histidine active site.	molecular_function:GO:0008234//cysteine-type peptidase activity;
Unigene47129_All	814	3	4016	10.52540021	0	Up	0	KRX85815.1/2.1e-26/17.9 kDa class I heat shock protein, partial [Trichinella patagoniensis]	NA	sp|Q54I91|HSPI_DICDI/4.0e-06/Small heat shock protein hspI, mitochondrial OS=Dictyostelium discoideum GN=hspI PE=3 SV=1	NA	At5g59720/5.3e-53/[O] KOG0710 Molecular chaperone (small heat-shock protein Hsp26/Hsp42)	PF00011/8.9E-31/Hsp20/alpha crystallin family	NA
CL10749.Contig1_All	1414	4255.39	3	-10.33129398	0	Down	0	XP_018529576.1/6.9e-89/PREDICTED: uncharacterized protein LOC108881863 [Lates calcarifer]	XM_018674060.1/0.0/PREDICTED: Lates calcarifer uncharacterized LOC108881863 (LOC108881863), mRNA	sp|Q86Z23|C1QL4_HUMAN/1.2e-13/Complement C1q-like protein 4 OS=Homo sapiens GN=C1QL4 PE=2 SV=1	pret:103472740/5.5e-26/complement C1q-like protein 2; K18744 caprin-2	Hs22041041/9.4e-13/[R] LSE3568 H Complement-c1q tumor necrosis factor-related protein/Adipocyte-specific secretory protein, and related proteins	PS50871/28.962/C1q domain profile.	NA
CL8434.Contig2_All	2192	3185	190	-3.928402888	0	Down	0	XP_010755390.1/1.1e-183/PREDICTED: zona pellucida sperm-binding protein 3 [Larimichthys crocea] >KKF09608.1 Zona pellucida sperm-binding protein 3 [Larimichthys crocea]	XM_010757088.2/0.0/PREDICTED: Larimichthys crocea zona pellucida sperm-binding protein 3 (LOC104940476), mRNA	sp|P79762|ZP3_CHICK/1.7e-67/Zona pellucida sperm-binding protein 3 OS=Gallus gallus GN=ZP3 PE=1 SV=4	lco:104940476/1.5e-184/zona pellucida sperm-binding protein 3; K19928 zona pellucida sperm-binding protein 3	Hs6005984/2.1e-59/[VW] LSE0101 H Receptor-like glycoprotein	PR00023/1.1E-12/Zona pellucida sperm-binding protein signature	NA
CL4190.Contig1_All	2346	96.16	2601.84	4.896770701	0	Up	0	AHY19854.1/1.7e-87/cadherin-1 [Sparus aurata]	KF861995.1/0.0/Sparus aurata cadherin-1 (CDH1) mRNA, complete cds	sp|P08641|CADH1_CHICK/5.6e-69/Cadherin-1 OS=Gallus gallus GN=CDH1 PE=1 SV=2	lco:104936033/6.4e-88/B-cadherin-like; K05689 cadherin 1, type 1, E-cadherin	Hs4757960/6.4e-67/[S] KOG3594 FOG: Cadherin repeats	PTHR24027/8.8E-104/--	NA
CL2642.Contig2_All	3379	3881.25	423.19	-3.05832476	0	Down	0	XP_012399284.1/2.1e-96/PREDICTED: SEC14-like protein 2 [Sarcophilus harrisii]	XM_018697498.1/0.0/PREDICTED: Lates calcarifer SEC14-like protein 2 (LOC108897731), transcript variant X2, mRNA	sp|Q07283|TRHY_HUMAN/7.1e-33/Trichohyalin OS=Homo sapiens GN=TCHH PE=1 SV=2	oro:101366213/4.8e-36/TCHH; trichohyalin; K18626 trichohyalin	Hs7110715/1.6e-98/[I] KOG1471 Phosphatidylinositol transfer protein SEC14 and related proteins	SM00516/6.4E-24/Domain in homologues of a S. cerevisiae phosphatidylinositol transfer protein (Sec14p)	NA
CL11651.Contig3_All	1386	2774.5	7687.59	1.609122753	0	Up	0	XP_018524883.1/1.7e-87/PREDICTED: frataxin, mitochondrial [Lates calcarifer]	XM_018669367.1/0.0/PREDICTED: Lates calcarifer frataxin (fxn), mRNA	sp|O35943|FRDA_MOUSE/4.8e-44/Frataxin, mitochondrial OS=Mus musculus GN=Fxn PE=1 SV=1	lcf:108878543/2.2e-88/fxn; frataxin, mitochondrial; K19054 frataxin [EC:1.16.3.1]	Hs4503785/1.9e-42/[P] KOG3413 Mitochondrial matrix protein frataxin, involved in Fe/S protein biosynthesis	PF01491/1.2E-38/Frataxin-like domain	NA
Unigene3578_All	3957	524.77	3643.66	2.934450353	0	Up	0	XP_022045688.1/2.5e-128/alanine aminotransferase 1 [Acanthochromis polyacanthus] >XP_022045689.1 alanine aminotransferase 1 [Acanthochromis polyacanthus]	XM_018686848.1/0.0/PREDICTED: Lates calcarifer alanine aminotransferase 2-like (LOC108890067), mRNA	sp|Q6NYL5|ALAT2_DANRE/6.4e-110/Alanine aminotransferase 2-like OS=Danio rerio GN=gpt2l PE=2 SV=2	lcf:108894443/4.8e-128/alanine aminotransferase 2-like; K00814 alanine transaminase [EC:2.6.1.2]	Hs4885351/1.6e-102/[E] KOG0258 Alanine aminotransferase	NA	biological_process:GO:0009058//biosynthetic process;molecular_function:GO:0003824//catalytic activity;GO:0030170//pyridoxal phosphate binding;
CL7678.Contig5_All	3766	5546	11692	1.214821374	0	Up	0	ACI32420.1/2.9e-304/lipoprotein lipase [Siniperca chuatsi] >ACZ55136.1 lipoprotein lipase [Siniperca chuatsi]	EU719620.1/0.0/Siniperca chuatsi lipoprotein lipase mRNA, complete cds	sp|P11602|LIPL_CHICK/2.8e-171/Lipoprotein lipase OS=Gallus gallus GN=LPL PE=1 SV=1	lcf:108881397/1.8e-278/lpl; lipoprotein lipase; K01059 lipoprotein lipase [EC:3.1.1.34]	Hs4557727/8.8e-167/[MOI] TWOG0490 Vitellogenin/Lipoprotein lipase/Triacylglyerol lipase	PF00151/7.2E-113/Lipase	NA
Unigene38376_All	4245	10.36	2904.38	8.269881571	0	Up	0	KRY64374.1/8.9e-132/hypothetical protein T4A_8672 [Trichinella pseudospiralis]	KU244241.1/0.0/Chaetodontoplus conspicillatus voucher 232 18S ribosomal RNA gene, partial sequence; internal transcribed spacer 1, 5.8S ribosomal RNA gene, and internal transcribed spacer 2, complete sequence; and 28S ribosomal RNA gene, partial sequence	sp|Q6PDK2|KMT2D_MOUSE/2.4e-06/Histone-lysine N-methyltransferase 2D OS=Mus musculus GN=Kmt2d PE=1 SV=2	chx:108634775/2.5e-50/basic proline-rich protein-like; K06236 collagen, type I, alpha	Hs8923828/9.7e-13/[F] LSE2852 H Membrane nucleoside transporter	PTHR33047/2.6E-90/--	NA
CL5735.Contig1_All	2272	4556.65	690.25	-2.583963511	0	Down	0	XP_008290668.1/0.0e+00/PREDICTED: vitamin K-dependent protein S isoform X1 [Stegastes partitus] >XP_008290676.1 PREDICTED: vitamin K-dependent protein S isoform X1 [Stegastes partitus]	XM_008292446.1/0.0/PREDICTED: Stegastes partitus protein S (alpha) (pros1), transcript variant X1, mRNA	sp|P07224|PROS_BOVIN/3.6e-214/Vitamin K-dependent protein S OS=Bos taurus GN=PROS1 PE=1 SV=1	lcf:108888017/0.0e+00/pros1; vitamin K-dependent protein S; K03908 protein S	Hs4506117/2.0e-206/[V] LSE3598 H Regulator of blood coagulation	PS01186/-/EGF-like domain signature 2.	NA
CL555.Contig2_All	2329	17269.57	7798.01	-1.00823509	0	Down	0	XP_018551305.1/3.9e-121/PREDICTED: intelectin-like [Lates calcarifer]	XM_019276335.1/0.0/PREDICTED: Larimichthys crocea intelectin-like (LOC104923171), mRNA	sp|P0DMV4|ITLN_ONCMY/6.1e-92/Intelectin OS=Oncorhynchus mykiss GN=itln PE=1 SV=1	lcf:108896583/5.1e-122/intelectin-like; K17527 intelectin	NA	PTHR16146/5.7E-91/--	NA
Unigene4613_All	787	2740.13	51.91	-5.583268882	0	Down	0	XP_018550290.1/5.2e-94/PREDICTED: alpha-1-antitrypsin homolog [Lates calcarifer]	EU867445.1/0.0/Epinephelus coioides alpha-1-antitrypsin mRNA, complete cds	sp|P32759|A1AT_CYPCA/6.5e-38/Alpha-1-antitrypsin homolog OS=Cyprinus carpio PE=2 SV=1	lcf:108895834/6.9e-95/alpha-1-antitrypsin homolog; K04525 serpin peptidase inhibitor, clade A	Hs4502595/5.6e-31/[V] KOG2392 Serpin	PTHR11461:SF172/2.7E-105/--	cellular_component:GO:0005615//extracellular space;
CL2292.Contig2_All	2846	479.01	3473.85	2.997226941	0	Up	0	XP_010738574.2/2.8e-190/PREDICTED: ERBB receptor feedback inhibitor 1-like [Larimichthys crocea] >KKF08779.1 ERBB receptor feedback inhibitor 1 [Larimichthys crocea]	XM_010740272.2/0.0/PREDICTED: Larimichthys crocea ERBB receptor feedback inhibitor 1-like (LOC104926419), mRNA	sp|Q9UJM3|ERRFI_HUMAN/8.1e-38/ERBB receptor feedback inhibitor 1 OS=Homo sapiens GN=ERRFI1 PE=1 SV=1	cmk:103183178/8.4e-26/tnk2; tyrosine kinase non receptor 2; K08886 activated CDC42 kinase 1 [EC:2.7.10.2 2.7.11.1]	Hs8922075/7.2e-20/[T] KOG0199 ACK and related non-receptor tyrosine kinases	PF11555/1.2E-8/EGFR receptor inhibitor Mig-6	NA
CL7117.Contig4_All	4789	1250.65	5032.79	2.14749946	0	Up	0	XP_018520850.1/0.0e+00/PREDICTED: LOW QUALITY PROTEIN: putative sodium-coupled neutral amino acid transporter 10 [Lates calcarifer]	XM_020083285.1/0.0/PREDICTED: Paralichthys olivaceus solute carrier family 38 member 10 (slc38a10), transcript variant X2, mRNA	sp|Q55EQ3|Y9086_DICDI/2.2e-27/Uncharacterized abhydrolase domain-containing protein DDB_G0269086 OS=Dictyostelium discoideum GN=DDB_G0269086 PE=1 SV=2	mze:101487400/0.0e+00/slc38a10; solute carrier family 38 member 10; K14996 solute carrier family 38 (sodium-coupled neutral amino acid transporter), member 10	Hs20070376/1.9e-129/[E] KOG1305 Amino acid transporter protein	PTHR22950:SF296/4.8E-116/--	NA
Unigene19187_All	1956	1136	4811	2.221193126	0	Up	0	XP_020464560.1/6.8e-95/eukaryotic translation initiation factor 3 subunit J [Monopterus albus]	XM_010731331.2/0.0/PREDICTED: Larimichthys crocea eukaryotic translation initiation factor 3 subunit J (eif3j), mRNA	sp|Q7SXU0|EI3JA_DANRE/8.2e-74/Eukaryotic translation initiation factor 3 subunit J-A OS=Danio rerio GN=eif3ja PE=1 SV=1	lco:104919336/5.9e-95/eif3j; eukaryotic translation initiation factor 3 subunit J; K03245 translation initiation factor 3 subunit J	Hs14785189/3.2e-67/[J] KOG4813 Translation initiation factor eIF3, p35 subunit	PF08597/1.9E-48/Translation initiation factor eIF3 subunit	NA
CL11114.Contig5_All	3207	5811.53	1265.59	-2.060288765	0	Down	0	XP_004559381.1/8.6e-204/PREDICTED: alcohol dehydrogenase 1 [Maylandia zebra] >XP_005750501.1 PREDICTED: alcohol dehydrogenase 1 [Pundamilia nyererei]	XM_018697733.1/0.0/PREDICTED: Lates calcarifer alcohol dehydrogenase 1 (LOC108897929), mRNA	sp|P26325|ADH1_GADMC/4.9e-185/Alcohol dehydrogenase 1 OS=Gadus morhua subsp. callarias PE=1 SV=1	tru:101078894/1.8e-197/alcohol dehydrogenase 1-like; K00121 S-(hydroxymethyl)glutathione dehydrogenase / alcohol dehydrogenase [EC:1.1.1.284 1.1.1.1]	Hs11496891/4.3e-138/[Q] KOG0022 Alcohol dehydrogenase, class III	PTHR11695/2.0E-216/--	molecular_function:GO:0008270//zinc ion binding;GO:0016491//oxidoreductase activity;
CL11142.Contig2_All	6352	2816.06	111.28	-4.522592682	0	Down	0	XP_019202029.1/1.0e-200/PREDICTED: uncharacterized protein LOC109195049 [Oreochromis niloticus]	XM_004553464.2/0.0/PREDICTED: Maylandia zebra ABC transporter G family member 20-like (LOC101467898), mRNA	sp|P61564|SYCY1_PONPY/9.6e-07/Syncytin-1 OS=Pongo pygmaeus GN=ERVW-1 PE=3 SV=1	ipu:108267213/3.3e-14/Fc receptor-like protein 5; K06727 Fc receptor-like protein	NA	PTHR10424/8.7E-172/--	NA
CL9963.Contig1_All	2512	8397.13	15292.19	1.003645963	0	Up	0	XP_019934531.1/0.0e+00/PREDICTED: endoplasmin [Paralichthys olivaceus]	XM_018684487.1/0.0/PREDICTED: Lates calcarifer heat shock protein 90 beta family member 1 (hsp90b1), mRNA	sp|Q66HD0|ENPL_RAT/0.0e+00/Endoplasmin OS=Rattus norvegicus GN=Hsp90b1 PE=1 SV=2	lco:104940626/0.0e+00/hsp90b1; heat shock protein 90 beta family member 1; K09487 heat shock protein 90kDa beta	Hs4507677/0.0e+00/[O] KOG0020 Endoplasmic reticulum glucose-regulated protein (GRP94/endoplasmin), HSP90 family	PTHR11528/0.0/--	NA
CL4730.Contig3_All	2030	4	3415.71	9.876788938	0	Up	0	XP_020494742.1/4.9e-205/elongation factor 1-alpha 1 [Labrus bergylta]	XM_009918775.1/0.0/PREDICTED: Haliaeetus albicilla elongation factor 1-alpha 1 (LOC104317801), partial mRNA	sp|P86939|EF1A2_TRYB2/1.3e-204/Elongation factor 1-alpha 2 OS=Trypanosoma brucei brucei (strain 927/4 GUTat10.1) GN=Tb10.70.5670 PE=1 SV=1	sasa:100380845/1.1e-205/ef1a1; Elongation factor 1-alpha 1; K03231 elongation factor 1-alpha	At1g07940/5.6e-253/[J] KOG0052 Translation elongation factor EF-1 alpha/Tu	PF03144/8.7E-14/Elongation factor Tu domain 2	cellular_component:GO:0005737//cytoplasm;molecular_function:GO:0003746//translation elongation factor activity;GO:0005525//GTP binding;GO:0003924//GTPase activity;
CL2281.Contig9_All	6564	3742	8983	1.402206936	0	Up	0	CBN82019.1/0.0e+00/U2-associated protein SR140 [Dicentrarchus labrax]	XM_019274726.1/0.0/PREDICTED: Larimichthys crocea U2 snRNP associated SURP domain containing (u2surp), transcript variant X4, mRNA	sp|Q6NV83|SR140_MOUSE/2.4e-258/U2 snRNP-associated SURP motif-containing protein OS=Mus musculus GN=U2surp PE=1 SV=3	lcf:108881669/0.0e+00/u2surp; U2 snRNP-associated SURP motif-containing protein isoform X1; K12842 U2-associated protein SR140	Hs20537092/1.1e-257/[R] KOG0151 Predicted splicing regulator, contains RRM, SWAP and RPR domains	PS51391/39.444/CID domain profile.	biological_process:GO:0006396//RNA processing;molecular_function:GO:0003723//RNA binding;
CL2489.Contig1_All	1560	5	3208	9.464349493	0	Up	0	CEM04838.1/1.8e-114/unnamed protein product [Vitrella brassicaformis CCMP3155]	NA	sp|Q86A67|ALF_DICDI/1.6e-101/Fructose-bisphosphate aldolase OS=Dictyostelium discoideum GN=fba PE=3 SV=1	nai:NECAME_10023/3.7e-92/fructose-bisphosphate aldolase class-I; K01623 fructose-bisphosphate aldolase, class I [EC:4.1.2.13]	At2g01140/2.0e-165/[G] KOG1557 Fructose-biphosphate aldolase	PTHR11627/0.0/--	biological_process:GO:0006096//glycolytic process;molecular_function:GO:0004332//fructose-bisphosphate aldolase activity;
CL9660.Contig35_All	5178	9904.74	3428.28	-1.391814999	0	Down	0	XP_018553849.1/9.7e-181/PREDICTED: 4-aminobutyrate aminotransferase, mitochondrial [Lates calcarifer] >XP_018553850.1 PREDICTED: 4-aminobutyrate aminotransferase, mitochondrial [Lates calcarifer] >XP_018553851.1 PREDICTED: 4-aminobutyrate aminotransferase, mitochondrial [Lates calcarifer] >XP_018553852.1 PREDICTED: 4-aminobutyrate aminotransferase, mitochondrial [Lates calcarifer]	XM_018698336.1/0.0/PREDICTED: Lates calcarifer 4-aminobutyrate aminotransferase (abat), transcript variant X4, mRNA	sp|P80404|GABT_HUMAN/1.7e-142/4-aminobutyrate aminotransferase, mitochondrial OS=Homo sapiens GN=ABAT PE=1 SV=3	pret:103468177/5.0e-170/abat; 4-aminobutyrate aminotransferase, mitochondrial; K13524 4-aminobutyrate aminotransferase / (S)-3-amino-2-methylpropionate transaminase [EC:2.6.1.19 2.6.1.22]	Hs17487486/1.2e-142/[E] KOG1405 4-aminobutyrate aminotransferase	PTHR11986/5.5E-166/--	NA
CL5775.Contig8_All	9079	1110.35	4704.68	2.22190125	0	Up	0	XP_018538252.1/1.6e-186/PREDICTED: glyceraldehyde-3-phosphate dehydrogenase [Lates calcarifer]	HM053703.1/0.0/Siniperca chuatsi glyceraldehyde 3-phosphate dehydrogenase isoform 1 mRNA, complete cds	sp|Q5XJ10|G3P_DANRE/4.4e-178/Glyceraldehyde-3-phosphate dehydrogenase OS=Danio rerio GN=gapdh PE=2 SV=2	lcf:108887350/2.1e-187/gapdh; glyceraldehyde-3-phosphate dehydrogenase; K00134 glyceraldehyde 3-phosphate dehydrogenase [EC:1.2.1.12]	Hs7669492/5.6e-167/[G] KOG0657 Glyceraldehyde 3-phosphate dehydrogenase	PTHR24559/1.1E-136/--	NA
CL214.Contig10_All	4387	3106.96	214.45	-3.717971286	0	Down	0	XP_022052833.1/0.0e+00/glycogen phosphorylase, liver form [Acanthochromis polyacanthus]	XM_018681689.1/0.0/PREDICTED: Lates calcarifer phosphorylase, glycogen, liver (pygl), mRNA	sp|Q0VCM4|PYGL_BOVIN/0.0e+00/Glycogen phosphorylase, liver form OS=Bos taurus GN=PYGL PE=2 SV=1	tru:101073278/0.0e+00/pygl; glycogen phosphorylase L; K00688 glycogen phosphorylase [EC:2.4.1.1]	Hs4506353/0.0e+00/[G] KOG2099 Glycogen phosphorylase	PTHR11468/0.0/--	NA
Unigene5464_All	2667	43.23	2382.48	5.923106618	0	Up	0	XP_019118853.1/4.8e-216/PREDICTED: transcription elongation factor A protein 3 isoform X4 [Larimichthys crocea]	XM_019263315.1/0.0/PREDICTED: Larimichthys crocea transcription elongation factor A protein 3 (LOC104938029), transcript variant X6, mRNA	sp|Q2KI09|TCEA3_BOVIN/3.1e-92/Transcription elongation factor A protein 3 OS=Bos taurus GN=TCEA3 PE=2 SV=1	amex:103031306/1.8e-75/tcea2; transcription elongation factor A protein 2 isoform X1; K03145 transcription elongation factor S-II	Hs20473950/6.6e-92/[K] KOG1105 Transcription elongation factor TFIIS/Cofactor of enhancer-binding protein Sp1	PS51321/40.45/TFIIS central domain profile.	NA
CL11458.Contig3_All	5023	873.12	4219.59	2.411670132	0	Up	0	XP_018550558.1/0.0e+00/PREDICTED: LOW QUALITY PROTEIN: ras and Rab interactor 2-like [Lates calcarifer]	XM_019256249.1/0.0/PREDICTED: Larimichthys crocea ras and Rab interactor 2-like (LOC104933668), transcript variant X4, mRNA	sp|Q8WYP3|RIN2_HUMAN/4.7e-166/Ras and Rab interactor 2 OS=Homo sapiens GN=RIN2 PE=1 SV=1	xtr:100495483/5.4e-68/rin1; Ras and Rab interactor 1; K17638 Ras and Rab interactor 1	Hs18466802/3.4e-166/[U] KOG2320 RAS effector RIN1 (contains VPS domain)	PTHR23101/0.0/--	NA
CL5661.Contig1_All	1357	170.86	2618.41	4.076623586	0	Up	0	XP_020464673.1/2.8e-87/growth arrest and DNA damage-inducible protein GADD45 beta [Monopterus albus]	XM_022191987.1/0.0/PREDICTED: Acanthochromis polyacanthus growth arrest and DNA damage inducible beta (gadd45b), mRNA	sp|O75293|GA45B_HUMAN/4.4e-58/Growth arrest and DNA damage-inducible protein GADD45 beta OS=Homo sapiens GN=GADD45B PE=1 SV=1	mze:101486438/8.2e-80/growth arrest and DNA damage-inducible protein GADD45 beta-like; K04402 growth arrest and DNA-damage-inducible protein	Hs9945332/2.8e-54/[R] TWOG0124 Myeloid differentiation primary response protein	NA	biological_process:GO:0006950//response to stress;GO:0051726//regulation of cell cycle;cellular_component:GO:0005634//nucleus;
CL282.Contig9_All	3411	1393.49	5172.19	2.030891785	0	Up	0	XP_018538339.1/0.0e+00/PREDICTED: arginine/serine-rich protein PNISR [Lates calcarifer]	XM_008277629.1/0.0/PREDICTED: Stegastes partitus PNN-interacting serine/arginine-rich protein (pnisr), transcript variant X2, mRNA	sp|Q8TF01|PNISR_HUMAN/1.4e-169/Arginine/serine-rich protein PNISR OS=Homo sapiens GN=PNISR PE=1 SV=2	lcf:108887403/0.0e+00/pnisr; arginine/serine-rich protein PNISR; K13170 splicing factor, arginine/serine-rich 18	7292130/3.4e-40/[A] KOG1869 Splicing coactivator SRm160/300, subunit SRm300	PF15996/3.0E-53/Arginine/serine-rich protein PNISR	NA
Unigene3529_All	1350	3162.32	248.86	-3.528757937	0	Down	0	XP_019130381.1/1.9e-141/PREDICTED: isopentenyl-diphosphate Delta-isomerase 1 [Larimichthys crocea] >XP_019130382.1 PREDICTED: isopentenyl-diphosphate Delta-isomerase 1 [Larimichthys crocea] >KKF15911.1 Isopentenyl-diphosphate Delta-isomerase 1 [Larimichthys crocea]	XM_019274836.1/0.0/PREDICTED: Larimichthys crocea isopentenyl-diphosphate delta isomerase 1 (idi1), transcript variant X1, mRNA	sp|Q4R4W5|IDI1_MACFA/2.1e-108/Isopentenyl-diphosphate Delta-isomerase 1 OS=Macaca fascicularis GN=IDI1 PE=2 SV=2	lco:104924701/2.6e-142/idi1; isopentenyl-diphosphate delta isomerase 1; K01823 isopentenyl-diphosphate Delta-isomerase [EC:5.3.3.2]	Hs4758584/3.1e-106/[Q] KOG0142 Isopentenyl pyrophosphate:dimethylallyl pyrophosphate isomerase	PF00293/4.3E-29/NUDIX domain	NA
Unigene63771_All	881	3	3548	10.34664695	0	Up	0	CCJ09764.1/5.9e-38/putative heat shock protein hsp20, partial [Hirudo medicinalis]	NA	NA	NA	At5g12020/2.3e-49/[O] KOG0710 Molecular chaperone (small heat-shock protein Hsp26/Hsp42)	PTHR11527/1.3E-88/--	NA
Unigene24481_All	5435	4546.84	765.82	-2.430967834	0	Down	0	XP_008287498.1/0.0e+00/PREDICTED: collagen alpha-2(I) chain isoform X1 [Stegastes partitus]	XM_018666614.1/0.0/PREDICTED: Lates calcarifer collagen type I alpha 2 chain (col1a2), transcript variant X1, mRNA	sp|O93484|CO1A2_ONCMY/0.0e+00/Collagen alpha-2(I) chain OS=Oncorhynchus mykiss GN=col1a2 PE=2 SV=2	lcf:108876841/0.0e+00/col1a2; collagen alpha-2(I) chain isoform X1; K06236 collagen, type I, alpha	Hs4502947/0.0e+00/[W] KOG3544 Collagens (type IV and type XIII), and related proteins	PS51461/101.702/Fibrillar collagen C-terminal non-collagenous (NC1) domain profile.	NA
CL1002.Contig6_All	3314	10115.42	3604.84	-1.34972993	0	Down	0	XP_018527057.1/2.9e-170/PREDICTED: ceruloplasmin-like isoform X2 [Lates calcarifer]	XM_019261795.1/0.0/PREDICTED: Larimichthys crocea ceruloplasmin-like (LOC104936001), mRNA	sp|Q61147|CERU_MOUSE/1.1e-105/Ceruloplasmin OS=Mus musculus GN=Cp PE=1 SV=2	lcf:108880109/3.8e-171/ceruloplasmin-like isoform X1; K13624 ceruloplasmin [EC:1.16.3.1]	Hs4557485/2.2e-105/[Q] KOG1263 Multicopper oxidases	PTHR10127:SF652/5.7E-225/--	NA
Unigene61158_All	987	2	3979	11.09700934	0	Up	0	XP_010374558.1/5.6e-114/PREDICTED: chlorophyll a-b binding protein of LHCII type 1, partial [Rhinopithecus roxellana]	NA	NA	rro:104672455/7.5e-115/chlorophyll a-b binding protein of LHCII type 1; K08912 light-harvesting complex II chlorophyll a/b binding protein 1	At2g05070/4.7e-136/[C] LSE0391 A Chlorophyll A/B binding protein	PTHR21649/1.6E-188/--	NA
Unigene3798_All	4348	3826.73	487.2	-2.834706914	0	Down	0	XP_020564216.1/3.0e-66/uncharacterized protein LOC110016273 [Oryzias latipes]	JN007435.1/0.0/Epinephelus lanceolatus clone ELJS01 microsatellite sequence	NA	NA	NA	PTHR19446:SF364/3.5E-28/--	NA
Unigene22000_All	2518	456.7	3295.98	2.990207954	0	Up	0	XP_020499502.1/5.0e-50/microsomal triglyceride transfer protein large subunit [Labrus bergylta]	XM_010744909.2/0.0/PREDICTED: Larimichthys crocea microsomal triglyceride transfer protein (mttp), mRNA	sp|A0A0N6WHT4|MTP_MEGAM/4.8e-42/Microsomal triglyceride transfer protein OS=Megalobrama amblycephala GN=MTTP PE=2 SV=1	lcf:108896498/8.7e-51/mttp; LOW QUALITY PROTEIN: microsomal triglyceride transfer protein large subunit; K14463 microsomal triglyceride transfer protein large subunit	Hs4557763/7.5e-29/[IU] KOG4337 Microsomal triglyceride transfer protein	PTHR13024/2.1E-53/--	NA
Unigene38857_All	2006	1	5028	12.4345881	0	Up	0	XP_009027975.1/3.5e-248/hypothetical protein HELRODRAFT_193870 [Helobdella robusta] >ESN94006.1 hypothetical protein HELRODRAFT_193870 [Helobdella robusta]	XM_015749920.1/0.0/PREDICTED: Cephus cinctus polyubiquitin-C (LOC107272609), mRNA	sp|P0CG71|UBIQ1_CAEEL/2.6e-248/Polyubiquitin-A OS=Caenorhabditis elegans GN=ubq-1 PE=3 SV=1	dwi:Dwil_GK20481/1.0e-248/uncharacterized protein; K08770 ubiquitin C	CE01921/1.9e-248/[OR] KOG0001 Ubiquitin and ubiquitin-like proteins	PS50053/30.452/Ubiquitin domain profile.	NA
CL4091.Contig8_All	2270	2866.55	163.06	-3.997021457	0	Down	0	XP_018539940.1/5.5e-80/PREDICTED: nuclear receptor coactivator 7 isoform X2 [Lates calcarifer]	XM_010754350.2/0.0/PREDICTED: Larimichthys crocea nuclear receptor coactivator 7 (ncoa7), transcript variant X2, mRNA	sp|Q6DFV7|NCOA7_MOUSE/1.9e-58/Nuclear receptor coactivator 7 OS=Mus musculus GN=Ncoa7 PE=1 SV=2	myi:110463658/4.2e-20/uncharacterized protein LOC110463658; K21841 TBC1 domain family member 24	Hs22054257/1.2e-57/[L] KOG2372 Oxidation resistance protein	PTHR23354:SF77/5.6E-114/--	NA
CL6614.Contig2_All	1879	2	3918.41	11.07487181	0	Up	0	XP_010373872.1/1.4e-126/PREDICTED: ribulose bisphosphate carboxylase/oxygenase activase 2, chloroplastic, partial [Rhinopithecus roxellana]	NA	NA	NA	At2g39730/1.5e-204/[O] KOG0651 26S proteasome regulatory complex, ATPase RPT4	PTHR32429:SF12/0.0/--	NA
CL525.Contig7_All	6718	9590.43	3341.14	-1.382435905	0	Down	0	XP_018552827.1/0.0e+00/PREDICTED: venom prothrombin activator pseutarin-C non-catalytic subunit-like [Lates calcarifer]	XM_019259980.1/0.0/PREDICTED: Larimichthys crocea coagulation factor V (f5), mRNA	sp|O88783|FA5_MOUSE/6.9e-213/Coagulation factor V OS=Mus musculus GN=F5 PE=1 SV=1	lcf:108897610/0.0e+00/venom prothrombin activator pseutarin-C non-catalytic subunit-like; K03902 coagulation factor V (labile factor)	Hs4503643/1.7e-208/[OV] LSE0061 H Coagulation factor, contains FA58C domain	PS01285/-/Coagulation factors 5/8 type C domain (FA58C) signature 1.	biological_process:GO:0009617//response to bacterium;molecular_function:GO:0005507//copper ion binding;GO:0016491//oxidoreductase activity;
CL5156.Contig2_All	1449	2	3899	11.0677076	0	Up	0	XP_019577774.1/2.1e-96/PREDICTED: probable UDP-arabinopyranose mutase 5 [Rhinolophus sinicus]	NA	NA	rss:109441968/2.7e-97/probable UDP-arabinopyranose mutase 5; K13379 reversibly glycosylated polypeptide / UDP-arabinopyranose mutase [EC:2.4.1.- 5.4.99.30]	NA	PF03214/1.1E-178/Reversibly glycosylated polypeptide	NA
Unigene4570_All	1638	3567	8516	1.394283895	0	Up	0	XP_020481029.1/1.2e-12/peptidyl-prolyl cis-trans isomerase B [Monopterus albus]	XM_022201568.1/0.0/PREDICTED: Acanthochromis polyacanthus peptidylprolyl isomerase B (ppib), mRNA	sp|P80311|PPIB_BOVIN/3.9e-13/Peptidyl-prolyl cis-trans isomerase B OS=Bos taurus GN=PPIB PE=1 SV=4	els:105018673/1.4e-12/ppib; peptidyl-prolyl cis-trans isomerase B; K03768 peptidyl-prolyl cis-trans isomerase B (cyclophilin B) [EC:5.2.1.8]	Hs4758950/1.4e-12/[O] KOG0880 Peptidyl-prolyl cis-trans isomerase	NA	NA
Unigene6070_All	3330	4762.35	10207.13	1.238650875	0	Up	0	ASJ82173.1/3.2e-153/cathepsin L-like [Cyprinus carpio]	XM_018661384.1/0.0/PREDICTED: Lates calcarifer uncharacterized LOC108873231 (LOC108873231), transcript variant X16, mRNA	NA	ola:101169542/1.6e-23/uncharacterized protein LOC101169542; K10370 tropomodulin	NA	PS01186/-/EGF-like domain signature 2.	NA
Unigene5247_All	2436	3417.53	364.3	-3.090935941	0	Down	0	XP_018536973.1/3.4e-311/PREDICTED: inter-alpha-trypsin inhibitor heavy chain H3-like isoform X1 [Lates calcarifer]	XM_018681464.1/0.0/PREDICTED: Lates calcarifer inter-alpha-trypsin inhibitor heavy chain H3-like (LOC108886538), transcript variant X8, mRNA	sp|Q61704|ITIH3_MOUSE/9.9e-154/Inter-alpha-trypsin inhibitor heavy chain H3 OS=Mus musculus GN=Itih3 PE=1 SV=3	oas:101109489/2.8e-131/ITIH1; inter-alpha-trypsin inhibitor heavy chain H1 isoform X2; K19014 inter-alpha-trypsin inhibitor heavy chain H1	Hs10092579/6.1e-153/[O] LSE2193 H Plasma inter-alpha-trypsin inhibitor	PF08487/7.9E-35/Vault protein inter-alpha-trypsin domain	NA
CL317.Contig4_All	4850	2417.15	6757.99	1.622106372	0	Up	0	XP_010728321.2/0.0e+00/PREDICTED: ribosome-binding protein 1 isoform X1 [Larimichthys crocea]	XM_008283480.1/0.0/PREDICTED: Stegastes partitus ribosome binding protein 1 (rrbp1), transcript variant X1, mRNA	sp|Q9P2E9|RRBP1_HUMAN/4.9e-152/Ribosome-binding protein 1 OS=Homo sapiens GN=RRBP1 PE=1 SV=4	lco:104918306/0.0e+00/rrbp1; ribosome binding protein 1; K14000 ribosome-binding protein 1	Hs4759056/5.5e-153/[J] LSE3605 H Ribosome binding protein	PF05104/8.2E-39/Ribosome receptor lysine/proline rich region	NA
Unigene3193_All	4371	11583.45	4553.15	-1.208308953	0	Down	0	XP_022068750.1/2.2e-149/zinc finger and BTB domain-containing protein 41 [Acanthochromis polyacanthus]	XM_010733754.2/0.0/PREDICTED: Larimichthys crocea zinc finger and BTB domain containing 41 (zbtb41), mRNA	sp|Q6ZR52|ZN493_HUMAN/5.4e-25/Zinc finger protein 493 OS=Homo sapiens GN=ZNF493 PE=2 SV=3	sbq:101048424/1.2e-23/LOW QUALITY PROTEIN: zinc finger protein 91-like; K09228 KRAB domain-containing zinc finger protein	Hs15150801/3.3e-24/[R] KOG1721 FOG: Zn-finger	PS50923/9.504/Sushi/CCP/SCR domain profile.	NA
CL9660.Contig38_All	8466	3577.6	430.97	-2.914513581	0	Down	0	XP_018542032.1/1.2e-135/PREDICTED: pollen-specific leucine-rich repeat extensin-like protein 1 isoform X3 [Lates calcarifer]	XM_018702640.1/0.0/PREDICTED: Lates calcarifer transcription factor CP2-like protein 1 (LOC108901226), mRNA	sp|Q9NZI6|TF2L1_HUMAN/1.1e-71/Transcription factor CP2-like protein 1 OS=Homo sapiens GN=TFCP2L1 PE=2 SV=1	lco:104940050/4.2e-113/tfcp2l1; transcription factor CP2-like protein 1; K09275 transcription factor CP2 and related proteins	Hs7657299/8.3e-72/[K] KOG4091 Transcription factor	NA	NA
CL5260.Contig1_All	5955	5660.62	1321.26	-1.960226526	0	Down	0	XP_022051522.1/3.2e-180/dimethylaniline monooxygenase [N-oxide-forming] 5-like [Acanthochromis polyacanthus]	XM_018670157.1/0.0/PREDICTED: Lates calcarifer dimethylaniline monooxygenase [N-oxide-forming] 5-like (LOC108879033), mRNA	sp|P49326|FMO5_HUMAN/2.7e-80/Dimethylaniline monooxygenase [N-oxide-forming] 5 OS=Homo sapiens GN=FMO5 PE=1 SV=2	lcf:108879033/7.3e-181/dimethylaniline monooxygenase [N-oxide-forming] 5-like; K00485 dimethylaniline monooxygenase (N-oxide forming) [EC:1.14.13.8]	Hs4503761/3.4e-80/[Q] KOG1399 Flavin-containing monooxygenase	PR00370/2.6E-29/Flavin-containing monooxygenase (FMO) signature	NA
Unigene19139_All	1646	3867	544	-2.690717047	0	Down	0	XP_020488997.1/2.3e-83/diamine acetyltransferase 1-like [Labrus bergylta]	XM_018691737.1/0.0/PREDICTED: Lates calcarifer diamine acetyltransferase 1-like (LOC108893583), mRNA	sp|Q8AXL1|SAT1_CHICK/1.5e-68/Diamine acetyltransferase 1 OS=Gallus gallus GN=SAT1 PE=2 SV=1	lcf:108893583/1.5e-83/diamine acetyltransferase 1-like; K00657 diamine N-acetyltransferase [EC:2.3.1.57]	Hs4506789/2.1e-64/[E] KOG3216 Diamine acetyltransferase	PTHR10545/1.3E-102/--	molecular_function:GO:0004145//diamine N-acetyltransferase activity;
Unigene5784_All	3351	1025.19	4360.72	2.227494208	0	Up	0	XP_018518065.1/0.0e+00/PREDICTED: LOW QUALITY PROTEIN: microtubule-associated protein 1B-like [Lates calcarifer]	XM_018662549.1/0.0/PREDICTED: Lates calcarifer microtubule-associated protein 1B-like (LOC108874140), mRNA	sp|P46821|MAP1B_HUMAN/2.1e-186/Microtubule-associated protein 1B OS=Homo sapiens GN=MAP1B PE=1 SV=2	lcf:108874140/0.0e+00/LOW QUALITY PROTEIN: microtubule-associated protein 1B-like; K10429 microtubule-associated protein 1	Hs5174525/1.2e-186/[Z] KOG3592 Microtubule-associated proteins	PTHR13843:SF11/0.0/--	NA
CL812.Contig8_All	1497	16.47	2346.34	7.29324688	0	Up	0	XP_018526374.1/3.9e-135/PREDICTED: complement factor H-related protein 1-like isoform X2 [Lates calcarifer]	KP710858.1/0.0/Larimichthys crocea complement factor H mRNA, complete cds	sp|P08603|CFAH_HUMAN/2.4e-33/Complement factor H OS=Homo sapiens GN=CFH PE=1 SV=4	lcf:108879557/5.1e-91/complement factor H-related protein 1-like isoform X1; K04004 complement factor H	Hs4504375/1.7e-33/[V] LSE2736 H Protein related to complement factor H/Coagulation factor XIII, B subunit	SM00032/1.7E-6/Domain abundant in complement control proteins; SUSHI repeat; short complement-like repeat (SCR)	NA
CL567.Contig1_All	2350	2223	6399.91	1.66436283	0	Up	0	AFO64913.1/3.7e-156/C1 inhibitor [Oplegnathus fasciatus] >AHA51697.1 C1 inhibitor precursor [Oplegnathus fasciatus]	JN593100.1/0.0/Oplegnathus fasciatus C1 inhibitor mRNA, complete cds	sp|P05155|IC1_HUMAN/2.2e-41/Plasma protease C1 inhibitor OS=Homo sapiens GN=SERPING1 PE=1 SV=2	lcf:108896574/1.1e-135/LOW QUALITY PROTEIN: plasma protease C1 inhibitor-like; K04001 C1 inhibitor	Hs4557379/7.2e-42/[V] KOG2392 Serpin	SM00409/4.1E-6/Immunoglobulin	NA
CL9966.Contig12_All	5115	5264.94	1144.7	-2.062628379	0	Down	0	XP_018556036.1/0.0e+00/PREDICTED: solute carrier organic anion transporter family member 1C1-like [Lates calcarifer]	XM_018700520.1/0.0/PREDICTED: Lates calcarifer solute carrier organic anion transporter family member 1C1-like (LOC108899832), mRNA	sp|Q9NYB5|SO1C1_HUMAN/3.9e-200/Solute carrier organic anion transporter family member 1C1 OS=Homo sapiens GN=SLCO1C1 PE=2 SV=1	lco:104931546/0.0e+00/solute carrier organic anion transporter family member 1C1-like; K08747 solute carrier organic anion transporter family, member 1C	Hs8394291/2.8e-200/[Q] KOG3626 Organic anion transporter	PTHR11388:SF98/0.0/--	NA
CL2094.Contig4_All	6575	6719	1856.08	-1.717168475	0	Down	0	XP_018539777.1/0.0e+00/PREDICTED: canalicular multispecific organic anion transporter 1 [Lates calcarifer]	XM_019260847.1/0.0/PREDICTED: Larimichthys crocea ATP binding cassette subfamily C member 2 (abcc2), mRNA	sp|Q28689|MRP2_RABIT/0.0e+00/Canalicular multispecific organic anion transporter 1 OS=Oryctolagus cuniculus GN=ABCC2 PE=2 SV=1	lcf:108888309/0.0e+00/abcc2; canalicular multispecific organic anion transporter 1; K05666 ATP-binding cassette, subfamily C (CFTR/MRP), member 2	Hs4557481/0.0e+00/[Q] KOG0054 Multidrug resistance-associated protein/mitoxantrone resistance protein, ABC superfamily	PF00664/5.8E-44/ABC transporter transmembrane region	cellular_component:GO:0005887//integral component of plasma membrane;molecular_function:GO:0005524//ATP binding;GO:0042626//ATPase activity, coupled to transmembrane movement of substances;GO:0008514//organic anion transmembrane transporter activity;
Unigene42165_All	2690	4	3037	9.707250354	0	Up	0	CEL92887.1/5.0e-181/unnamed protein product [Vitrella brassicaformis CCMP3155]	NA	sp|Q9VRH6|GUF1_DROME/3.2e-36/Translation factor waclaw, mitochondrial OS=Drosophila melanogaster GN=waw PE=3 SV=2	der:Dere_GG19726/2.6e-37/uncharacterized protein; K21594 translation factor GUF1, mitochondrial [EC:3.6.5.-]	At5g13650/1.4e-299/[J] KOG0462 Elongation factor-type GTP-binding protein	PF03144/4.2E-10/Elongation factor Tu domain 2	NA
CL3216.Contig8_All	1448	2130.17	6226.8	1.686341532	0	Up	0	APZ87864.1/1.6e-117/Diablo-1 [Platycephalus bassensis]	KU323388.1/0.0/Platycephalus bassensis Diablo-1 mRNA, complete cds	sp|Q9JIQ3|DBLOH_MOUSE/2.1e-42/Diablo homolog, mitochondrial OS=Mus musculus GN=Diablo PE=1 SV=2	lcf:108880245/5.3e-117/diablo homolog, mitochondrial-like isoform X1; K10522 diablo	Hs9845297/9.9e-42/[O] LSE2925 H Caspase activator	PF09057/2.5E-83/Second Mitochondria-derived Activator of Caspases	biological_process:GO:0006919//activation of cysteine-type endopeptidase activity involved in apoptotic process;GO:0006915//apoptotic process;cellular_component:GO:0005739//mitochondrion;
CL1052.Contig3_All	2362	0	5994.74	13.68830063	0	Up	0	XP_019576222.1/0.0e+00/PREDICTED: probable mediator of RNA polymerase II transcription subunit 37e, partial [Rhinolophus sinicus]	XM_019720663.1/0.0/PREDICTED: Rhinolophus sinicus probable mediator of RNA polymerase II transcription subunit 37e (LOC109440494), partial mRNA	sp|P36415|HS7C1_DICDI/7.4e-287/Heat shock cognate 70 kDa protein 1 OS=Dictyostelium discoideum GN=hspB PE=1 SV=2	rss:109440494/0.0e+00/probable mediator of RNA polymerase II transcription subunit 37e; K03283 heat shock 70kDa protein 1/2/6/8	At5g02500/0.0e+00/[O] KOG0101 Molecular chaperones HSP70/HSC70, HSP70 superfamily	PR00301/1.4E-87/70kDa heat shock protein signature	NA
Unigene40358_All	1594	2	3605	10.95460271	0	Up	0	XP_005972934.1/2.3e-08/PREDICTED: heat shock protein 16-like [Pantholops hodgsonii]	NA	sp|Q54I91|HSPI_DICDI/4.5e-06/Small heat shock protein hspI, mitochondrial OS=Dictyostelium discoideum GN=hspI PE=3 SV=1	NA	At4g27670/1.1e-33/[O] KOG0710 Molecular chaperone (small heat-shock protein Hsp26/Hsp42)	PTHR11527:SF137/2.5E-93/--	NA
Unigene22291_All	1558	1545	5216	1.894156192	0	Up	0	NA	XM_008299452.1/0.0/PREDICTED: Stegastes partitus calreticulin-like (LOC103370401), mRNA	NA	lak:106172163/9.0e-06/acid sphingomyelinase-like phosphodiesterase 3b; K01128 sphingomyelin phosphodiesterase acid-like 3 [EC:3.1.4.-]	NA	NA	NA
Unigene30611_All	3986	4084.75	9072.25	1.290031774	0	Up	0	PAA71337.1/1.1e-96/hypothetical protein BOX15_Mlig005876g1 [Macrostomum lignano]	XM_018669407.1/0.0/PREDICTED: Lates calcarifer trans-Golgi network integral membrane protein 2-like (LOC108878566), transcript variant X5, mRNA	sp|Q99PL5|RRBP1_MOUSE/1.2e-47/Ribosome-binding protein 1 OS=Mus musculus GN=Rrbp1 PE=1 SV=2	sgh:107559844/1.5e-76/asph; aspartyl/asparaginyl beta-hydroxylase isoform X1; K00476 aspartate beta-hydroxylase [EC:1.14.11.16]	At3g28770/7.4e-47/[S] LSE0099 A Uncharacterized protein	PTHR23211/7.5E-30/--	NA
CL1481.Contig4_All	3779	2533.35	114.63	-4.32717068	0	Down	0	XP_010744394.1/3.8e-219/PREDICTED: indoleamine 2,3-dioxygenase 2 [Larimichthys crocea] >KKF14985.1 Indoleamine 2,3-dioxygenase 2 [Larimichthys crocea]	XM_010746092.2/0.0/PREDICTED: Larimichthys crocea indoleamine 2,3-dioxygenase 2 (LOC104931154), mRNA	sp|Q6ZQW0|I23O2_HUMAN/4.5e-121/Indoleamine 2,3-dioxygenase 2 OS=Homo sapiens GN=IDO2 PE=1 SV=4	lco:104931154/5.1e-220/indoleamine 2,3-dioxygenase 2; K00463 indoleamine 2,3-dioxygenase [EC:1.13.11.52]	NA	PTHR28657/1.6E-186/--	NA
CL1466.Contig7_All	1778	18.4	2215.92	7.050875382	0	Up	0	XP_018532185.1/2.5e-136/PREDICTED: serine--pyruvate aminotransferase-like [Lates calcarifer]	HQ441034.1/0.0/Epinephelus coioides serine:pyruvate/alanine:glyoxylate aminotransferase mRNA, partial cds	sp|P09139|SPYA_RAT/4.3e-82/Serine--pyruvate aminotransferase, mitochondrial OS=Rattus norvegicus GN=Agxt PE=1 SV=1	lcf:108883474/3.3e-137/serine--pyruvate aminotransferase-like; K00830 alanine-glyoxylate transaminase / serine-glyoxylate transaminase / serine-pyruvate transaminase [EC:2.6.1.44 2.6.1.45 2.6.1.51]	Hs4557289/2.8e-78/[R] KOG2862 Alanine-glyoxylate aminotransferase AGT1	PTHR21152/1.7E-179/--	NA
Unigene76343_All	1785	3	3139	10.16994597	0	Up	0	XP_019577600.1/9.9e-117/PREDICTED: S-adenosylmethionine decarboxylase proenzyme 2 [Rhinolophus sinicus]	NA	sp|Q8T1E3|DCAM_DICDI/7.5e-50/S-adenosylmethionine decarboxylase proenzyme OS=Dictyostelium discoideum GN=amd1 PE=3 SV=3	rss:109441808/1.3e-117/S-adenosylmethionine decarboxylase proenzyme 2; K01611 S-adenosylmethionine decarboxylase [EC:4.1.1.50]	At3g02470/1.2e-121/[T] KOG0788 S-adenosylmethionine decarboxylase	PTHR11570:SF4/1.8E-233/--	biological_process:GO:0006597//spermine biosynthetic process;GO:0006557//S-adenosylmethioninamine biosynthetic process;GO:0008295//spermidine biosynthetic process;cellular_component:GO:0005829//cytosol;molecular_function:GO:0004014//adenosylmethionine decarboxylase activity;
Unigene28688_All	4017	2335	38	-5.80246016	0	Down	0	XP_018537876.1/4.8e-305/PREDICTED: squalene monooxygenase [Lates calcarifer]	XM_018682360.1/0.0/PREDICTED: Lates calcarifer squalene epoxidase (sqle), mRNA	sp|Q14534|ERG1_HUMAN/5.0e-219/Squalene monooxygenase OS=Homo sapiens GN=SQLE PE=1 SV=3	lcf:108887154/6.4e-306/sqle; squalene monooxygenase; K00511 squalene monooxygenase [EC:1.14.14.17]	Hs4507197/6.4e-216/[I] KOG1298 Squalene monooxygenase	PR00420/5.753893E-9/Aromatic-ring hydroxylase (flavoprotein monooxygenase) signature	NA
CL7704.Contig4_All	3419	11058.26	4377.19	-1.198228323	0	Down	0	XP_020478361.1/3.6e-160/interleukin-1 receptor accessory protein [Monopterus albus]	XM_018690796.1/0.0/PREDICTED: Lates calcarifer perilipin 2 (plin2), mRNA	sp|Q99541|PLIN2_HUMAN/1.7e-90/Perilipin-2 OS=Homo sapiens GN=PLIN2 PE=1 SV=2	lcf:108893011/2.2e-153/plin2; perilipin-2; K17284 perilipin-2	Hs4557261/2.7e-90/[UI] TWOG0498 Mannose 6-phosphate receptor cofactor involved in formation of transport vesicles/Constituent of milk lipid globule membrane/Perilipins, lipid droplet-associated proteins of adipocytes	PS50835/8.067/Ig-like domain profile.	NA
CL11585.Contig9_All	5189	6407.4	1761.54	-1.724082662	0	Down	0	KKF31670.1/8.7e-97/Tumor necrosis factor receptor superfamily member 14 [Larimichthys crocea]	XM_018701827.1/0.0/PREDICTED: Lates calcarifer tumor necrosis factor receptor superfamily member 5-like (LOC108900656), transcript variant X2, mRNA	sp|P25942|TNR5_HUMAN/3.5e-31/Tumor necrosis factor receptor superfamily member 5 OS=Homo sapiens GN=CD40 PE=1 SV=1	lcf:108899602/2.6e-81/tumor necrosis factor receptor superfamily member 5-like isoform X1; K05152 tumor necrosis factor receptor superfamily member 14	Hs17459337/1.0e-19/[R] KOG2579 Ficolin and related extracellular proteins	PS00652/-/TNFR/NGFR family cysteine-rich region signature.	NA
Unigene7632_All	5390	375.66	2893.71	3.084240095	0	Up	0	XP_016406629.1/0.0e+00/PREDICTED: myosin-IIIa-like [Sinocyclocheilus rhinocerous]	AB909496.1/0.0/Oryzias dancena Gpr112, Map7d2, Sox3, P2ry4, Inppl1b, Arr3 genes for G protein-coupled receptor 112, MAP7 domain containing 2, SRY-box containing transcription factor 3, G-protein coupled pyrimidinergic receptor P2Y4, inositol polyphosphate phosphatase-like 1b, arrestin 3, complete cds, chromosome X	sp|O00370|LORF2_HUMAN/4.9e-20/LINE-1 retrotransposable element ORF2 protein OS=Homo sapiens PE=1 SV=1	srx:107739129/0.0e+00/myosin-IIIa-like; K08834 myosin III [EC:2.7.11.1]	CE24479/5.5e-37/[R] KOG1075 FOG: Reverse transcriptase	PTHR19446:SF355/1.5E-110/--	molecular_function:GO:0003964//RNA-directed DNA polymerase activity;
Unigene73478_All	1287	3	3076	10.14069645	0	Up	0	AAF81519.1/4.5e-55/light-harvesting complex protein LHCG12 [Bigelowiella natans] >DAA05893.1 TPA_inf: chloroplast light-harvesting complex II protein precursor Lhcbm7 [Bigelowiella natans]	NA	NA	rro:104672455/4.8e-53/chlorophyll a-b binding protein of LHCII type 1; K08912 light-harvesting complex II chlorophyll a/b binding protein 1	At4g10340/8.5e-130/[C] LSE0391 A Chlorophyll A/B binding protein	PTHR21649:SF16/4.0E-209/--	NA
CL6542.Contig4_All	2393	2604.44	157	-3.913317576	0	Down	0	AMY62082.1/2.9e-297/7-dehydrocholesterol reductase, partial [Siniperca chuatsi]	KT895231.1/0.0/Siniperca chuatsi 7-dehydrocholesterol reductase (Dhcr7) mRNA, partial cds	sp|Q7SXF1|DHCR7_DANRE/1.2e-249/7-dehydrocholesterol reductase OS=Danio rerio GN=dhcr7 PE=2 SV=1	lcf:108897736/4.4e-286/dhcr7; 7-dehydrocholesterol reductase; K00213 7-dehydrocholesterol reductase [EC:1.3.1.21]	Hs4503321/7.4e-228/[IT] KOG1435 Sterol reductase/lamin B receptor	PTHR21257:SF38/0.0/--	NA
CL6721.Contig4_All	3700	313	2717	3.256599164	0	Up	0	XP_020456231.1/2.0e-241/uncharacterized protein LOC109960458 [Monopterus albus]	JX503330.1/0.0/Siniperca chuatsi microsatellite Trans561 sequence	sp|Q8T6B4|ABCF4_DICDI/2.5e-15/ABC transporter F family member 4 OS=Dictyostelium discoideum GN=abcF4 PE=3 SV=1	asn:102369754/2.1e-24/ATRX; ATRX, chromatin remodeler; K10779 transcriptional regulator ATRX [EC:3.6.4.12]	7302356/1.5e-17/[AD] KOG2809 Telomerase elongation inhibitor/RNA maturation protein PINX1	NA	NA
Unigene76702_All	1979	5299.93	10616.04	1.141019663	0	Up	0	XP_018553006.1/6.6e-138/PREDICTED: SEC14-like protein 2 [Lates calcarifer] >XP_018553014.1 PREDICTED: SEC14-like protein 2 [Lates calcarifer]	XM_018697498.1/0.0/PREDICTED: Lates calcarifer SEC14-like protein 2 (LOC108897731), transcript variant X2, mRNA	sp|Q99MS0|S14L2_RAT/3.3e-99/SEC14-like protein 2 OS=Rattus norvegicus GN=Sec14l2 PE=1 SV=1	fch:102055515/8.6e-94/SEC14L2; SEC14 like lipid binding 2; K17981 mitochondrial fission process protein 1	Hs7110715/9.2e-99/[I] KOG1471 Phosphatidylinositol transfer protein SEC14 and related proteins	PS50191/21.201/CRAL-TRIO lipid binding domain profile.	NA
CL243.Contig1_All	7878	1587.61	5179	1.844636165	0	Up	0	XP_018518065.1/0.0e+00/PREDICTED: LOW QUALITY PROTEIN: microtubule-associated protein 1B-like [Lates calcarifer]	XM_018662549.1/0.0/PREDICTED: Lates calcarifer microtubule-associated protein 1B-like (LOC108874140), mRNA	sp|P14873|MAP1B_MOUSE/7.1e-193/Microtubule-associated protein 1B OS=Mus musculus GN=Map1b PE=1 SV=2	lcf:108874140/0.0e+00/LOW QUALITY PROTEIN: microtubule-associated protein 1B-like; K10429 microtubule-associated protein 1	Hs5174525/5.7e-192/[Z] KOG3592 Microtubule-associated proteins	PTHR13843:SF11/0.0/--	NA
CL7148.Contig1_All	2805	2	3397	10.86886466	0	Up	0	XP_019576811.1/9.7e-236/PREDICTED: 5-methyltetrahydropteroyltriglutamate--homocysteine methyltransferase 1, partial [Rhinolophus sinicus]	BC034830.1/0.0/Mus musculus cDNA clone IMAGE:4483004	sp|Q54X49|METE_DICDI/2.3e-194/5-methyltetrahydropteroyltriglutamate--homocysteine methyltransferase OS=Dictyostelium discoideum GN=metE PE=1 SV=1	rss:109441076/1.3e-236/5-methyltetrahydropteroyltriglutamate-- homocysteine methyltransferase 1; K00549 5-methyltetrahydropteroyltriglutamate--homocysteine methyltransferase [EC:2.1.1.14]	At5g17920/0.0e+00/[E] KOG2263 Methionine synthase II (cobalamin-independent)	PTHR30519:SF0/0.0/--	biological_process:GO:0009086//methionine biosynthetic process;molecular_function:GO:0008270//zinc ion binding;GO:0003871//5-methyltetrahydropteroyltriglutamate-homocysteine S-methyltransferase activity;
CL7229.Contig2_All	1622	2	3390	10.86588872	0	Up	0	XP_019577533.1/1.2e-190/PREDICTED: glutamine synthetase cytosolic isozyme 1-1 [Rhinolophus sinicus]	LM523162.1/0.0/Parastrongyloides trichosuri genome assembly P_trichosuri_KNP ,scaffold PTRK_scaffold0000005	sp|P20478|GLNA2_DROME/2.9e-117/Glutamine synthetase 2 cytoplasmic OS=Drosophila melanogaster GN=Gs2 PE=2 SV=3	rss:109441745/1.6e-191/glutamine synthetase cytosolic isozyme 1-1; K01915 glutamine synthetase [EC:6.3.1.2]	At5g37600/1.7e-191/[E] KOG0683 Glutamine synthetase	PTHR20852/6.2E-293/--	biological_process:GO:0006542//glutamine biosynthetic process;molecular_function:GO:0004356//glutamate-ammonia ligase activity;GO:0005524//ATP binding;
CL3887.Contig2_All	3026	11421.23	4676.73	-1.149326822	0	Down	0	XP_010746864.1/1.2e-101/PREDICTED: tetraspanin-8-like [Larimichthys crocea]	XM_010748562.2/0.0/PREDICTED: Larimichthys crocea tetraspanin-8-like (LOC104933173), mRNA	sp|Q8R3G9|TSN8_MOUSE/4.4e-18/Tetraspanin-8 OS=Mus musculus GN=Tspan8 PE=1 SV=1	lco:104933173/1.5e-102/tetraspanin-8-like; K17349 tetraspanin-8	Hs4759238/1.1e-15/[R] KOG3882 Tetraspanin family integral membrane protein	NA	NA
Unigene835_All	2142	9665	3625	-1.275969576	0	Down	0	KKF29953.1/8.9e-80/Lysozyme C [Larimichthys crocea]	HM035061.1/0.0/Oplegnathus fasciatus c-type lysozyme mRNA, complete cds	sp|Q9DD65|LYSC_PAROL/1.5e-65/Lysozyme C OS=Paralichthys olivaceus PE=2 SV=1	lcf:108877717/7.6e-72/lyz; lysozyme C; K13915 lysozyme C [EC:3.2.1.17]	Hs4557894/1.7e-50/[V] TWOG0491 Lysozyme and related proteins	PTHR11407/4.5E-84/--	biological_process:GO:0008152//metabolic process;GO:0019835//cytolysis;GO:0042742//defense response to bacterium;molecular_function:GO:0003796//lysozyme activity;
CL4577.Contig3_All	7164	3335.52	7835.94	1.37101382	0	Up	0	XP_018517151.1/2.3e-305/PREDICTED: RNA-binding protein 25-like [Lates calcarifer]	XM_018661635.1/0.0/PREDICTED: Lates calcarifer RNA-binding protein 25-like (LOC108873464), mRNA	sp|B2RY56|RBM25_MOUSE/1.2e-220/RNA-binding protein 25 OS=Mus musculus GN=Rbm25 PE=1 SV=2	lcf:108873464/3.0e-306/RNA-binding protein 25-like; K12822 RNA-binding protein 25	Hs17477175/4.4e-159/[A] KOG2253 U1 snRNP complex, subunit SNU71 and related PWI-motif proteins	PTHR18806/2.6E-184/--	NA
CL475.Contig2_All	4970	2834.82	244.11	-3.39883467	0	Down	0	XP_018515599.1/3.4e-276/PREDICTED: prosaposin isoform X1 [Lates calcarifer]	XM_019270221.1/0.0/PREDICTED: Larimichthys crocea prosaposin-like (LOC109141084), transcript variant X1, mRNA	sp|P07602|SAP_HUMAN/8.8e-157/Prosaposin OS=Homo sapiens GN=PSAP PE=1 SV=2	lcf:108872424/4.5e-277/psap; prosaposin isoform X1; K12382 saposin	Hs11386147/6.4e-157/[IG] KOG1340 Prosaposin	PS50015/22.606/Saposin B type domain profile.	NA
CL3216.Contig4_All	1864	131.76	2215.36	4.210375954	0	Up	0	APZ87864.1/3.4e-67/Diablo-1 [Platycephalus bassensis]	KU323388.1/0.0/Platycephalus bassensis Diablo-1 mRNA, complete cds	sp|A4GZV0|DBLOH_XENLA/7.2e-19/Diablo homolog, mitochondrial OS=Xenopus laevis GN=diablo PE=2 SV=1	lcf:108880245/2.1e-65/diablo homolog, mitochondrial-like isoform X1; K10522 diablo	Hs9845297/2.6e-18/[O] LSE2925 H Caspase activator	PTHR32247/1.2E-47/--	biological_process:GO:0006919//activation of cysteine-type endopeptidase activity involved in apoptotic process;GO:0006915//apoptotic process;cellular_component:GO:0005739//mitochondrion;
CL11580.Contig2_All	7350	10946.49	4419.7	-1.169628831	0	Down	0	XP_018521283.1/3.3e-190/PREDICTED: acidic amino acid decarboxylase GADL1 isoform X1 [Lates calcarifer]	XM_018665768.1/0.0/PREDICTED: Lates calcarifer glutamate decarboxylase like 1 (gadl1), transcript variant X2, mRNA	sp|A6QM00|GADL1_BOVIN/1.8e-158/Acidic amino acid decarboxylase GADL1 OS=Bos taurus GN=GADL1 PE=2 SV=2	lcf:108876319/4.3e-191/gadl1; acidic amino acid decarboxylase GADL1 isoform X1; K18966 sulfinoalanine decarboxylase / aspartate 1-decarboxylase [EC:4.1.1.29 4.1.1.11]	Hs20070277/2.1e-132/[E] KOG0629 Glutamate decarboxylase and related proteins	PTHR11999/1.3E-241/--	NA
Unigene7492_All	1444	2989.92	306.58	-3.146952233	0	Down	0	XP_010773869.1/2.2e-127/PREDICTED: isopentenyl-diphosphate Delta-isomerase 1 isoform X1 [Notothenia coriiceps]	XM_010775569.1/0.0/PREDICTED: Notothenia coriiceps isopentenyl-diphosphate delta isomerase 1 (idi1), transcript variant X3, mRNA	sp|Q4R4W5|IDI1_MACFA/2.1e-95/Isopentenyl-diphosphate Delta-isomerase 1 OS=Macaca fascicularis GN=IDI1 PE=2 SV=2	ncc:104949244/3.0e-128/idi1; isopentenyl-diphosphate Delta-isomerase 1 isoform X1; K01823 isopentenyl-diphosphate Delta-isomerase [EC:5.3.3.2]	Hs4758584/3.2e-93/[Q] KOG0142 Isopentenyl pyrophosphate:dimethylallyl pyrophosphate isomerase	PS51462/16.725/Nudix hydrolase domain profile.	NA
CL11538.Contig2_All	1719	3170.92	372.73	-2.949879471	0	Down	0	XP_018530506.1/1.4e-173/PREDICTED: SPARC [Lates calcarifer]	XM_018674990.1/0.0/PREDICTED: Lates calcarifer secreted protein acidic and cysteine rich (sparc), mRNA	sp|O93390|SPRC_COTJA/1.5e-151/SPARC OS=Coturnix japonica GN=SPARC PE=2 SV=1	tut:107363868/2.4e-20/kinesin-like protein KIF20A; K10402 kinesin family member 20	Hs4507171/2.7e-147/[W] KOG4004 Matricellular protein Osteonectin/SPARC/BM-40	NA	NA
CL10736.Contig4_All	3398	532.28	3142.08	2.70028181	0	Up	0	XP_018516837.1/2.5e-217/PREDICTED: eukaryotic translation initiation factor 5B [Lates calcarifer]	XM_018661321.1/0.0/PREDICTED: Lates calcarifer eukaryotic translation initiation factor 5B (eif5b), mRNA	sp|Q05D44|IF2P_MOUSE/3.1e-113/Eukaryotic translation initiation factor 5B OS=Mus musculus GN=Eif5b PE=1 SV=2	lcf:108873200/3.3e-218/eif5b; eukaryotic translation initiation factor 5B; K03243 translation initiation factor 5B	Hs15451892/2.5e-112/[J] KOG1144 Translation initiation factor 5B (eIF-5B)	PTHR12400/2.2E-31/--	NA
Unigene47192_All	4337	2	3249	10.80459919	0	Up	0	YP_009240351.1/1.6e-43/50S ribosomal protein L16 (plastid) [Gymnochlora stellata] >BAU62485.1 50S ribosomal protein L16 (plastid) [Gymnochlora stellata]	LN598807.1/0.0/Cyprinus carpio genome assembly common carp genome ,scaffold 000028806	sp|B1X501|RK16_PAUCH/2.2e-47/50S ribosomal protein L16, organellar chromatophore OS=Paulinella chromatophora GN=rpl16 PE=3 SV=2	shx:MS3_10116/3.6e-12/60S ribosomal protein L23; K02894 large subunit ribosomal protein L23e	AtCh059/2.2e-60/[J] KOG3422 Mitochondrial ribosomal protein L16	PTHR11760/4.9E-86/--	biological_process:GO:0006412//translation;cellular_component:GO:0005840//ribosome;GO:0009536//plastid;GO:0009507//chloroplast;molecular_function:GO:0003735//structural constituent of ribosome;GO:0019843//rRNA binding;
CL134.Contig17_All	4575	1229.68	4469.47	2.000639993	0	Up	0	XP_018558214.1/3.1e-231/PREDICTED: LIM domain only protein 7 isoform X4 [Lates calcarifer]	XM_018691799.1/0.0/PREDICTED: Lates calcarifer hypoxia up-regulated 1 (hyou1), mRNA	sp|Q7ZUW2|HYOU1_DANRE/9.9e-163/Hypoxia up-regulated protein 1 OS=Danio rerio GN=hyou1 PE=2 SV=1	lcf:108901268/1.2e-228/lmo7; LIM domain only protein 7 isoform X1; K06084 F-box protein 20	Hs5453832/3.5e-117/[O] KOG0104 Molecular chaperones GRP170/SIL1, HSP70 superfamily	PTHR15551:SF4/4.3E-124/--	NA
CL2923.Contig2_All	2917	3384.87	460.8	-2.738068644	0	Down	0	ACD10793.1/5.3e-253/fatty acid delta-6 desaturase [Dicentrarchus labrax] >CAN99560.1 putative fatty acid delta-6 desaturase [Dicentrarchus labrax] >CAN99561.1 putative fatty acid delta-6 desaturase [Dicentrarchus labrax] >CAN99562.1 putative fatty acid delta-6 desaturase [Dicentrarchus labrax] >CAN99564.1 putative fatty acid delta-6 desaturase [Dicentrarchus labrax] >CBH41104.1 fatty acid delta-6…	EU683737.1/0.0/Siniperca chuatsi fatty acid desaturase mRNA, complete cds	sp|A0A0C5PRW9|FADS2_TACFU/5.8e-209/Fatty acid desaturase 2 OS=Tachysurus fulvidraco GN=FADS2 PE=2 SV=1	lcf:108886851/8.4e-247/fads2; fatty acid desaturase 2; K10226 acyl-CoA 6-desaturase (Delta-6 desaturase) [EC:1.14.19.3]	Hs4758334/3.0e-183/[I] KOG4232 Delta 6-fatty acid desaturase/delta-8 sphingolipid desaturase	PTHR19353:SF12/9.6E-289/--	NA
Unigene40988_All	1981	3	2867	10.03918285	0	Up	0	XP_019577249.1/3.1e-63/PREDICTED: omega-hydroxypalmitate O-feruloyl transferase [Rhinolophus sinicus]	AL672286.9/0.0/Mouse DNA sequence from clone RP23-48B17 on chromosome X, complete sequence	NA	rss:109441479/4.1e-64/omega-hydroxypalmitate O-feruloyl transferase; K15400 omega-hydroxypalmitate O-feruloyl transferase [EC:2.3.1.188]	At5g17540/2.5e-136/[RQ] LSE0273 A Predicted N-hydroxycinnamoyl/benzoyltransferase	PTHR31642/1.8E-280/--	NA
CL5681.Contig1_All	1941	2332.12	102.16	-4.373920529	0	Down	0	XP_018531432.1/2.8e-197/PREDICTED: uncharacterized protein LOC108883052 isoform X2 [Lates calcarifer]	XM_018675916.1/0.0/PREDICTED: Lates calcarifer uncharacterized oxidoreductase YjmC-like (LOC108883052), transcript variant X2, mRNA	NA	NA	CE21229/9.3e-120/[C] TWOG0224 Predicted malate dehydrogenase	PTHR11091:SF0/4.1E-216/--	NA
CL6721.Contig3_All	3920	297	2583	3.259331968	0	Up	0	XP_020456231.1/1.5e-186/uncharacterized protein LOC109960458 [Monopterus albus]	JX503330.1/0.0/Siniperca chuatsi microsatellite Trans561 sequence	sp|Q869E1|DNLI1_DICDI/1.9e-21/DNA ligase 1 OS=Dictyostelium discoideum GN=lig1 PE=3 SV=1	asn:102369754/2.6e-25/ATRX; ATRX, chromatin remodeler; K10779 transcriptional regulator ATRX [EC:3.6.4.12]	At3g28770/1.2e-28/[S] LSE0099 A Uncharacterized protein	NA	NA
CL310.Contig14_All	4655	739.56	3539.95	2.397809042	0	Up	0	XP_018533038.1/0.0e+00/PREDICTED: interaptin-like isoform X2 [Lates calcarifer]	XM_019257225.1/0.0/PREDICTED: Larimichthys crocea interaptin-like (LOC104931190), mRNA	sp|Q02084|A33_PLEWA/8.0e-35/Zinc-binding protein A33 OS=Pleurodeles waltl PE=1 SV=2	ola:101162957/6.6e-238/acin1; apoptotic chromatin condensation inducer in the nucleus; K12875 apoptotic chromatin condensation inducer in the nucleus	7298379/1.0e-31/[ZR] KOG4568 Cytoskeleton-associated protein and related proteins	PR01407/3.9E-29/Butyrophylin C-terminal DUF signature	NA
Unigene59677_All	3013	2	3191	10.77861205	0	Up	0	XP_019575840.1/0.0e+00/PREDICTED: heat shock 70 kDa protein 14 [Rhinolophus sinicus]	XM_019720281.1/0.0/PREDICTED: Rhinolophus sinicus heat shock 70 kDa protein 14 (LOC109440122), mRNA	sp|O88600|HSP74_RAT/2.1e-169/Heat shock 70 kDa protein 4 OS=Rattus norvegicus GN=Hspa4 PE=1 SV=1	rss:109440122/0.0e+00/heat shock 70 kDa protein 14; K09489 heat shock 70kDa protein 4	At1g79930/0.0e+00/[O] KOG0103 Molecular chaperones HSP105/HSP110/SSE1, HSP70 superfamily	PTHR19375/0.0/--	molecular_function:GO:0005524//ATP binding;
CL312.Contig10_All	8211	373.58	2744.61	3.015931197	0	Up	0	XP_018546604.1/0.0e+00/PREDICTED: nuclear receptor corepressor 1 isoform X5 [Lates calcarifer]	XM_018691088.1/0.0/PREDICTED: Lates calcarifer nuclear receptor corepressor 1 (ncor1), transcript variant X5, mRNA	sp|Q4KKX4|NCOR1_XENTR/7.9e-296/Nuclear receptor corepressor 1 OS=Xenopus tropicalis GN=ncor1 PE=2 SV=1	lcf:108893218/0.0e+00/ncor1; nuclear receptor corepressor 1 isoform X1; K04650 nuclear receptor co-repressor 1	Hs5454138/9.6e-267/[K] KOG1878 Nuclear receptor coregulator SMRT/SMRTER, contains Myb-like domains	PF00249/4.8E-12/Myb-like DNA-binding domain	NA
CL3570.Contig1_All	2326	220.74	2368.12	3.562141362	0	Up	0	NA	XM_018661816.1/0.0/PREDICTED: Lates calcarifer 1,25-dihydroxyvitamin D(3) 24-hydroxylase, mitochondrial (LOC108873562), mRNA	NA	NA	NA	NA	NA
Unigene3732_All	5145	3825.45	654.97	-2.407309573	0	Down	0	XP_020462422.1/4.2e-261/acidic amino acid decarboxylase GADL1 [Monopterus albus]	XM_018665767.1/0.0/PREDICTED: Lates calcarifer glutamate decarboxylase like 1 (gadl1), transcript variant X1, mRNA	sp|A6QM00|GADL1_BOVIN/3.9e-216/Acidic amino acid decarboxylase GADL1 OS=Bos taurus GN=GADL1 PE=2 SV=2	lco:104923103/2.1e-256/gadl1; glutamate decarboxylase like 1; K18966 sulfinoalanine decarboxylase / aspartate 1-decarboxylase [EC:4.1.1.29 4.1.1.11]	Hs20070277/1.8e-175/[E] KOG0629 Glutamate decarboxylase and related proteins	PS00392/-/DDC / GAD / HDC / TyrDC pyridoxal-phosphate attachment site.	NA
CL4313.Contig1_All	2804	1339.01	4607.48	1.921630329	0	Up	0	XP_018541375.1/4.0e-149/PREDICTED: guanine nucleotide-binding protein-like 3 [Lates calcarifer]	XM_019266173.1/0.0/PREDICTED: Larimichthys crocea G protein nucleolar 3 (gnl3), partial mRNA	sp|Q6DRP2|GNL3_DANRE/5.8e-89/Guanine nucleotide-binding protein-like 3 OS=Danio rerio GN=gnl3 PE=2 SV=1	lcf:108889419/5.4e-150/gnl3; guanine nucleotide-binding protein-like 3; K14538 nuclear GTP-binding protein	Hs7657048/1.4e-63/[R] KOG2484 GTPase	PF01926/3.5E-12/50S ribosome-binding GTPase	molecular_function:GO:0005525//GTP binding;
CL8434.Contig1_All	1531	2539	180	-3.679372422	0	Down	0	ALI16888.1/6.0e-155/choriogenin L [Thunnus orientalis]	KR338827.1/0.0/Thunnus orientalis choriogenin L mRNA, complete cds	sp|P79762|ZP3_CHICK/3.3e-54/Zona pellucida sperm-binding protein 3 OS=Gallus gallus GN=ZP3 PE=1 SV=4	lco:104940476/1.8e-155/zona pellucida sperm-binding protein 3; K19928 zona pellucida sperm-binding protein 3	Hs6005984/8.0e-50/[VW] LSE0101 H Receptor-like glycoprotein	PTHR11576:SF2/1.5E-116/--	NA
CL7082.Contig2_All	903	3	2785	9.997318272	0	Up	0	XP_022204601.1/3.2e-07/uncharacterized protein LOC111061221 [Nilaparvata lugens]	NA	NA	NA	NA	PTHR33321/3.3E-105/--	NA
CL282.Contig16_All	2933	1467.1	4811.11	1.852221735	0	Up	0	XP_018538339.1/2.4e-216/PREDICTED: arginine/serine-rich protein PNISR [Lates calcarifer]	XM_008277629.1/0.0/PREDICTED: Stegastes partitus PNN-interacting serine/arginine-rich protein (pnisr), transcript variant X2, mRNA	sp|Q8TF01|PNISR_HUMAN/9.3e-90/Arginine/serine-rich protein PNISR OS=Homo sapiens GN=PNISR PE=1 SV=2	lcf:108887403/3.1e-217/pnisr; arginine/serine-rich protein PNISR; K13170 splicing factor, arginine/serine-rich 18	7292130/9.6e-36/[A] KOG1869 Splicing coactivator SRm160/300, subunit SRm300	PTHR31518/8.0E-65/--	NA
Unigene3391_All	4118	5293.11	10363.78	1.108181916	0	Up	0	NA	XM_018677383.1/0.0/PREDICTED: Lates calcarifer transferrin receptor protein 1-like (LOC108883853), mRNA	NA	NA	NA	NA	NA
CL1673.Contig2_All	1284	5069.65	10058.47	1.127271979	0	Up	0	XP_020487197.1/6.1e-84/alpha-1-antitrypsin homolog [Labrus bergylta] >XP_020487198.1 alpha-1-antitrypsin homolog [Labrus bergylta]	EU867445.1/0.0/Epinephelus coioides alpha-1-antitrypsin mRNA, complete cds	sp|P32759|A1AT_CYPCA/8.0e-70/Alpha-1-antitrypsin homolog OS=Cyprinus carpio PE=2 SV=1	lcf:108895834/2.4e-81/alpha-1-antitrypsin homolog; K04525 serpin peptidase inhibitor, clade A	HsM4505793/1.8e-42/[V] KOG2392 Serpin	PF00079/1.9E-63/Serpin (serine protease inhibitor)	cellular_component:GO:0005615//extracellular space;
CL2091.Contig3_All	2447	123.24	2092.17	4.224276751	0	Up	0	KKF26570.1/0.0e+00/Apoptotic chromatin condensation inducer in the nucleus [Larimichthys crocea]	XM_018705127.1/0.0/PREDICTED: Lates calcarifer apoptotic chromatin condensation inducer in the nucleus-like (LOC108903047), mRNA	sp|Q54J55|MYBX_DICDI/2.7e-18/Myb-like protein X OS=Dictyostelium discoideum GN=mybX PE=3 SV=1	lcf:108903047/0.0e+00/apoptotic chromatin condensation inducer in the nucleus-like; K12875 apoptotic chromatin condensation inducer in the nucleus	Hs7662238/1.1e-45/[B] KOG2416 Acinus (induces apoptotic chromatin condensation)	PF02037/4.3E-9/SAP domain	NA
CL1052.Contig5_All	2302	7.52	2236.65	8.355210299	0	Up	0	XP_019576222.1/0.0e+00/PREDICTED: probable mediator of RNA polymerase II transcription subunit 37e, partial [Rhinolophus sinicus]	XM_019720663.1/0.0/PREDICTED: Rhinolophus sinicus probable mediator of RNA polymerase II transcription subunit 37e (LOC109440494), partial mRNA	sp|A2Q0Z1|HSP7C_HORSE/7.7e-289/Heat shock cognate 71 kDa protein OS=Equus caballus GN=HSPA8 PE=2 SV=1	rss:109440494/0.0e+00/probable mediator of RNA polymerase II transcription subunit 37e; K03283 heat shock 70kDa protein 1/2/6/8	At5g02500/0.0e+00/[O] KOG0101 Molecular chaperones HSP70/HSC70, HSP70 superfamily	PS00297/-/Heat shock hsp70 proteins family signature 1.	NA
CL7618.Contig1_All	4480	2	3078	10.72659668	0	Up	0	CAP07637.1/1.7e-205/argonaute 2 [Oikopleura dioica]	KF192061.1/0.0/Nematostella vectensis argonaute 1 mRNA, complete cds	sp|Q9UKV8|AGO2_HUMAN/7.9e-197/Protein argonaute-2 OS=Homo sapiens GN=AGO2 PE=1 SV=3	cin:100181160/2.4e-200/ago2; protein argonaute-2; K11593 eukaryotic translation initiation factor 2C	At1g48410/0.0e+00/[J] KOG1041 Translation initiation factor 2C (eIF-2C) and related proteins	PF12764/1.4E-22/Glycine-rich region of argonaut	biological_process:GO:0031047//gene silencing by RNA;molecular_function:GO:0003676//nucleic acid binding;
CL1071.Contig7_All	6159	3390.9	496.76	-2.632228163	0	Down	0	XP_018555000.1/5.2e-282/PREDICTED: hepatocyte growth factor-like protein [Lates calcarifer]	XM_019262938.1/0.0/PREDICTED: Larimichthys crocea macrophage stimulating 1 (mst1), mRNA	sp|P26927|HGFL_HUMAN/1.8e-204/Hepatocyte growth factor-like protein OS=Homo sapiens GN=MST1 PE=1 SV=2	phd:102324711/2.0e-189/plasminogen-like; K01315 plasminogen [EC:3.4.21.7]	Hs4505881/2.1e-186/[O] LSE3587 H Plasminogen/Apolipoprotein (a)	PS50070/24.784/Kringle domain profile.	NA
CL10454.Contig1_All	1917	987	3939	2.135526588	0	Up	0	ACF35053.1/4.2e-190/glyceraldehyde 3-phosphate dehydrogenase isoform 2 [Oplegnathus fasciatus]	EU828450.1/0.0/Oplegnathus fasciatus glyceraldehyde 3-phosphate dehydrogenase isoform 2 mRNA, complete cds	sp|Q5MJ86|G3P2_DANRE/5.6e-184/Glyceraldehyde-3-phosphate dehydrogenase 2 OS=Danio rerio GN=gapdh-2 PE=2 SV=1	amex:111192112/5.1e-184/glyceraldehyde-3-phosphate dehydrogenase 2 isoform X1; K10705 glyceraldehyde-3-phosphate dehydrogenase, spermatogenic [EC:1.2.1.12]	Hs7657116/7.4e-154/[G] KOG0657 Glyceraldehyde 3-phosphate dehydrogenase	PF02800/1.1E-70/Glyceraldehyde 3-phosphate dehydrogenase, C-terminal domain	NA
CL2241.Contig7_All	2178	159.22	2156.93	3.898705045	0	Up	0	XP_018522652.1/4.6e-217/PREDICTED: coagulation factor VII-like [Lates calcarifer]	XM_019267446.1/0.0/PREDICTED: Larimichthys crocea coagulation factor VII (f7), mRNA	sp|Q2F9P2|FA7_PANTR/8.4e-112/Coagulation factor VII OS=Pan troglodytes GN=F7 PE=3 SV=1	lcf:108877177/6.1e-218/coagulation factor VII-like; K01320 coagulation factor VII [EC:3.4.21.21]	Hs10518503/1.0e-111/[VO] LSE3589 H Blood coagulation factors	PR00722/2.1E-16/Chymotrypsin serine protease family (S1) signature	NA
CL310.Contig4_All	5502	2357.12	6172.77	1.52771199	0	Up	0	XP_018533038.1/0.0e+00/PREDICTED: interaptin-like isoform X2 [Lates calcarifer]	XM_018677523.1/0.0/PREDICTED: Lates calcarifer putative leucine-rich repeat-containing protein DDB_G0290503 (LOC108883934), transcript variant X3, mRNA	sp|O76329|ACTNB_DICDI/1.5e-40/Interaptin OS=Dictyostelium discoideum GN=abpD PE=1 SV=1	ola:101162957/3.4e-164/acin1; apoptotic chromatin condensation inducer in the nucleus; K12875 apoptotic chromatin condensation inducer in the nucleus	7298379/1.2e-34/[ZR] KOG4568 Cytoskeleton-associated protein and related proteins	NA	NA
Unigene34617_All	1265	2	3009	10.69388755	0	Up	0	CEM02666.1/8.4e-46/unnamed protein product [Vitrella brassicaformis CCMP3155]	NA	NA	NA	At5g02240_1/2.0e-83/[G] KOG1203 Predicted dehydrogenase	PTHR14194:SF78/8.5E-119/--	NA
Unigene67166_All	605	1	3760	12.01533611	0	Up	0	NP_001134061.1/4.2e-43/Photosystem II 10 kDa polypeptide, chloroplast [Salmo salar] >ACI66087.1 Photosystem II 10 kDa polypeptide, chloroplast precursor [Salmo salar]	NA	NA	sasa:100195560/5.5e-44/psbr; Photosystem II 10 kDa polypeptide, chloroplast; K03541 photosystem II 10kDa protein	NA	PTHR34369/6.6E-79/--	cellular_component:GO:0016021//integral component of membrane;
Unigene72929_All	774	2	2990	10.68474893	0	Up	0	KRX11747.1/1.3e-20/Photosystem I reaction center subunit VI, chloroplastic [Trichinella nelsoni]	NA	NA	NA	NA	PF03244/7.9E-69/Photosystem I reaction centre subunit VI	NA
CL10598.Contig1_All	3952	5300.94	1377.11	-1.805785247	0	Down	0	XP_018527190.1/5.0e-161/PREDICTED: retinol dehydrogenase 3-like [Lates calcarifer]	XM_019263393.1/0.0/PREDICTED: Larimichthys crocea 3-hydroxyanthranilate 3,4-dioxygenase (haao), transcript variant X2, mRNA	sp|Q5U3F8|3HAO_DANRE/3.9e-115/3-hydroxyanthranilate 3,4-dioxygenase OS=Danio rerio GN=haao PE=2 SV=1	lco:104925901/1.4e-151/haao; 3-hydroxyanthranilate 3,4-dioxygenase; K00452 3-hydroxyanthranilate 3,4-dioxygenase [EC:1.13.11.6]	Hs6912406/3.8e-96/[E] KOG3995 3-hydroxyanthranilate oxygenase HAAO	PR00080/4.2E-6/Short-chain dehydrogenase/reductase (SDR) superfamily signature	molecular_function:GO:0016491//oxidoreductase activity;
Unigene34150_All	1315	2	2971	10.67555205	0	Up	0	CEM02666.1/1.4e-43/unnamed protein product [Vitrella brassicaformis CCMP3155]	NA	NA	NA	At2g37660/8.3e-80/[G] KOG1203 Predicted dehydrogenase	PTHR14194:SF78/1.5E-113/--	NA
CL11567.Contig8_All	7018	3030.28	378.67	-2.861618911	0	Down	0	CBN81175.1/2.2e-188/Pol polyprotein [Dicentrarchus labrax]	JQ033711.1/0.0/Miichthys miiuy isolate C3L complement component C3 mRNA, complete cds	sp|P04323|POL3_DROME/2.9e-28/Retrovirus-related Pol polyprotein from transposon 17.6 OS=Drosophila melanogaster GN=pol PE=3 SV=1	xla:108707483/5.5e-87/acetyl-CoA carboxylase-like; K11262 acetyl-CoA carboxylase / biotin carboxylase 1 [EC:6.4.1.2 6.3.4.14]	At2g10780/2.4e-69/[R] KOG0017 FOG: Transposon-encoded proteins with TYA, reverse transcriptase, integrase domains in various combinations	PTHR24559:SF201/1.5E-54/--	NA
CL6531.Contig1_All	1840	10537.2	4355.09	-1.135897958	0	Down	0	XP_013125587.1/1.4e-267/PREDICTED: serine hydroxymethyltransferase, cytosolic isoform X1 [Oreochromis niloticus]	XM_018667696.1/0.0/PREDICTED: Lates calcarifer serine hydroxymethyltransferase 1 (shmt1), mRNA	sp|P07511|GLYC_RABIT/7.9e-228/Serine hydroxymethyltransferase, cytosolic OS=Oryctolagus cuniculus GN=SHMT1 PE=1 SV=2	xma:102231792/4.3e-265/shmt1; serine hydroxymethyltransferase 1; K00600 glycine hydroxymethyltransferase [EC:2.1.2.1]	Hs20070176/5.0e-224/[E] KOG2467 Glycine/serine hydroxymethyltransferase	PTHR11680/0.0/--	NA
Unigene31345_All	674	189.94	2203.35	3.674902181	0	Up	0	XP_020478521.1/6.5e-13/endoplasmin [Monopterus albus]	XM_003443884.4/0.0/PREDICTED: Oreochromis niloticus heat shock protein 90 beta family member 1 (hsp90b1), mRNA	NA	NA	SPBC3D6.14c/3.1e-06/[GO] KOG4157 beta-1,6-N-acetylglucosaminyltransferase, contains WSC domain	NA	NA
CL1466.Contig8_All	1712	2939.59	348.34	-2.938227735	0	Down	0	XP_019959515.1/1.4e-107/PREDICTED: serine--pyruvate aminotransferase-like [Paralichthys olivaceus]	XM_010743644.2/0.0/PREDICTED: Larimichthys crocea serine--pyruvate aminotransferase-like (LOC104929186), mRNA	sp|P41689|SPYA_FELCA/3.0e-64/Serine--pyruvate aminotransferase, mitochondrial OS=Felis catus GN=AGXT PE=2 SV=1	lcf:108883474/5.3e-108/serine--pyruvate aminotransferase-like; K00830 alanine-glyoxylate transaminase / serine-glyoxylate transaminase / serine-pyruvate transaminase [EC:2.6.1.44 2.6.1.45 2.6.1.51]	Hs4557289/1.3e-61/[R] KOG2862 Alanine-glyoxylate aminotransferase AGT1	PTHR21152/1.1E-131/--	NA
CL5918.Contig1_All	5502	3857.18	719.01	-2.284643571	0	Down	0	XP_018521800.1/7.4e-171/PREDICTED: mitochondrial amidoxime-reducing component 1-like isoform X1 [Lates calcarifer]	XM_018666284.1/0.0/PREDICTED: Lates calcarifer mitochondrial amidoxime-reducing component 1-like (LOC108876638), transcript variant X1, mRNA	sp|Q58EJ9|MARC1_DANRE/5.4e-123/Mitochondrial amidoxime-reducing component 1 OS=Danio rerio GN=marc1 PE=2 SV=1	ame:411261/1.3e-22/molybdenum cofactor sulfurase 1; K15631 molybdenum cofactor sulfurtransferase [EC:2.8.1.9]	Hs12232405/1.6e-44/[R] KOG2362 Uncharacterized Fe-S protein	PTHR14237/1.3E-137/--	NA
CL7842.Contig2_All	4237	3344	509	-2.577018125	0	Down	0	AMY62083.1/8.4e-207/endothelial lipase, partial [Siniperca chuatsi]	KT895232.1/0.0/Siniperca chuatsi endothelial lipase (EL) mRNA, partial cds	sp|Q9Y5X9|LIPE_HUMAN/3.6e-127/Endothelial lipase OS=Homo sapiens GN=LIPG PE=1 SV=1	lcf:108881177/7.0e-194/endothelial lipase-like isoform X1; K22284 endothelial lipase [EC:3.1.1.3]	Hs5174497/2.6e-127/[MOI] TWOG0490 Vitellogenin/Lipoprotein lipase/Triacylglyerol lipase	PTHR11610:SF13/8.6E-219/--	NA
Unigene47927_All	1116	1	3627	11.96338019	0	Up	0	XP_019578067.1/9.3e-89/PREDICTED: L-ascorbate peroxidase 3, peroxisomal [Rhinolophus sinicus]	NA	sp|Q539E5|APX1_HYDVD/1.4e-06/Putative ascorbate peroxidase OS=Hydra viridissima GN=APX1 PE=2 SV=1	rss:109442257/1.2e-89/L-ascorbate peroxidase 3, peroxisomal; K00434 L-ascorbate peroxidase [EC:1.11.1.11]	At1g07890/8.5e-118/[R] TWOG0189 Peroxidase	PS00436/-/Peroxidases active site signature.	biological_process:GO:0006979//response to oxidative stress;GO:0034599//cellular response to oxidative stress;GO:0042744//hydrogen peroxide catabolic process;GO:0000302//response to reactive oxygen species;molecular_function:GO:0020037//heme binding;GO:0003677//DNA binding;GO:0004601//peroxidase activity;GO:0004130//cytochrome-c peroxidase activity;
CL973.Contig4_All	2038	50.68	1811.43	5.298387882	0	Up	0	XP_018554073.1/4.1e-143/PREDICTED: solute carrier family 25 member 38-A-like [Lates calcarifer] >XP_018554074.1 PREDICTED: solute carrier family 25 member 38-A-like [Lates calcarifer]	XM_018698558.1/0.0/PREDICTED: Lates calcarifer solute carrier family 25 member 38-A-like (LOC108898625), transcript variant X2, mRNA	sp|Q08CI8|S238A_DANRE/2.5e-126/Solute carrier family 25 member 38-A OS=Danio rerio GN=slc25a38a PE=2 SV=2	lcf:108898625/5.4e-144/solute carrier family 25 member 38-A-like; K15118 solute carrier family 25, member 38	7298936/8.2e-26/[C] KOG0761 Mitochondrial carrier protein CGI-69	PS50920/20.132/Solute carrier (Solcar) repeat profile.	NA
Unigene4278_All	2245	1970.24	31.82	-5.813474572	0	Down	0	AIA08688.1/3.5e-26/complement component C3 [Oplegnathus fasciatus]	XM_018679796.1/0.0/PREDICTED: Lates calcarifer complement C3-like (LOC108885437), mRNA	sp|P98093|CO3_ONCMY/6.0e-20/Complement C3 (Fragment) OS=Oncorhynchus mykiss GN=c3 PE=1 SV=1	lcf:108885434/3.0e-26/LOW QUALITY PROTEIN: complement C3-like; K03990 complement component 3	Hs4557385/7.2e-15/[O] KOG1366 Alpha-macroglobulin	PTHR11412/5.9E-41/--	NA
CL184.Contig4_All	1479	462.64	2784.44	2.728244454	0	Up	0	XP_007545758.1/9.3e-145/PREDICTED: inositol oxygenase isoform X1 [Poecilia formosa]	XM_018663916.1/0.0/PREDICTED: Lates calcarifer myo-inositol oxygenase (miox), mRNA	sp|Q9UGB7|MIOX_HUMAN/2.0e-104/Inositol oxygenase OS=Homo sapiens GN=MIOX PE=1 SV=1	csab:103223563/8.3e-118/MIOX; myo-inositol oxygenase; K00469 inositol oxygenase [EC:1.13.99.1]	Hs20127575/1.4e-104/[R] KOG1573 Aldehyde reductase	PTHR12588/8.9E-124/--	NA
Unigene75278_All	1227	2	2816	10.59825078	0	Up	0	CDI87510.1/1.4e-08/hypothetical protein EPH_0026710 [Eimeria praecox]	NA	sp|Q9U7E0|ATRX_CAEEL/3.2e-07/Transcriptional regulator ATRX homolog OS=Caenorhabditis elegans GN=xnp-1 PE=1 SV=1	cel:CELE_B0041.7/7.1e-06/xnp-1; Transcriptional regulator ATRX homolog; K10779 transcriptional regulator ATRX [EC:3.6.4.12]	CE17314/2.3e-07/[K] KOG1015 Transcription regulator XNP/ATRX, DEAD-box superfamily	PS00823/-/Dehydrins signature 2.	NA
CL830.Contig2_All	3622	10804.68	4600.07	-1.093109464	0	Down	0	XP_008298261.1/1.2e-121/PREDICTED: solute carrier family 26 member 6-like [Stegastes partitus]	XM_008300039.1/0.0/PREDICTED: Stegastes partitus solute carrier family 26 member 6-like (LOC103370868), mRNA	sp|Q8CIW6|S26A6_MOUSE/6.6e-45/Solute carrier family 26 member 6 OS=Mus musculus GN=Slc26a6 PE=1 SV=2	lcf:108877904/6.7e-121/solute carrier family 26 member 6-like isoform X1; K14704 solute carrier family 26 (sulfate anion transporter), member 6	Hs12711666/3.0e-39/[P] KOG0236 Sulfate/bicarbonate/oxalate exchanger SAT-1 and related transporters (SLC26 family)	PTHR11814:SF95/4.3E-82/--	NA
CL582.Contig6_All	3063	1089.76	3982.06	2.008323678	0	Up	0	XP_018542231.1/0.0e+00/PREDICTED: RNA-binding protein 5 [Lates calcarifer]	XM_018686715.1/0.0/PREDICTED: Lates calcarifer RNA binding motif protein 5 (rbm5), mRNA	sp|Q91YE7|RBM5_MOUSE/6.5e-211/RNA-binding protein 5 OS=Mus musculus GN=Rbm5 PE=1 SV=1	lcf:108889986/0.0e+00/rbm5; RNA-binding protein 5; K13094 RNA-binding protein 5/10	Hs5032031/1.4e-210/[R] KOG0154 RNA-binding protein RBM5 and related proteins, contain G-patch and RRM domains	PS50102/11.554/Eukaryotic RNA Recognition Motif (RRM) profile.	NA
CL9936.Contig10_All	1053	3759.37	8034.68	1.234568814	0	Up	0	XP_018525662.1/4.9e-108/PREDICTED: cytochrome P450 2J2-like [Lates calcarifer]	XM_020620896.1/0.0/PREDICTED: Monopterus albus cytochrome P450 2J2-like (LOC109972187), mRNA	sp|P51589|CP2J2_HUMAN/1.0e-67/Cytochrome P450 2J2 OS=Homo sapiens GN=CYP2J2 PE=1 SV=2	mze:101485093/1.5e-105/cytochrome P450 2J2; K17852 cytochrome P450 family 2 subfamily AA/AD	Hs18491008/7.6e-68/[Q] KOG0156 Cytochrome P450 CYP2 subfamily	PS00086/-/Cytochrome P450 cysteine heme-iron ligand signature.	cellular_component:GO:0016021//integral component of membrane;molecular_function:GO:0016705//oxidoreductase activity, acting on paired donors, with incorporation or reduction of molecular oxygen;GO:0020037//heme binding;GO:0005506//iron ion binding;GO:0004497//monooxygenase activity;
CL4577.Contig2_All	3692	2593.83	6368.62	1.434716025	0	Up	0	XP_018517151.1/0.0e+00/PREDICTED: RNA-binding protein 25-like [Lates calcarifer]	XM_020628068.1/0.0/PREDICTED: Labrus bergylta RNA binding motif protein 25 (rbm25), mRNA	sp|B2RY56|RBM25_MOUSE/0.0e+00/RNA-binding protein 25 OS=Mus musculus GN=Rbm25 PE=1 SV=2	lcf:108873464/0.0e+00/RNA-binding protein 25-like; K12822 RNA-binding protein 25	Hs17477175/2.3e-159/[A] KOG2253 U1 snRNP complex, subunit SNU71 and related PWI-motif proteins	PTHR18806/3.4E-286/--	NA
CL121.Contig2_All	2488	3	2485	9.832886797	0	Up	0	XP_019575985.1/0.0e+00/PREDICTED: heat shock 70 kDa protein 10, mitochondrial [Rhinolophus sinicus]	XM_019720405.1/0.0/PREDICTED: Rhinolophus sinicus heat shock 70 kDa protein 9, mitochondrial (LOC109440243), mRNA	sp|P38647|GRP75_MOUSE/8.4e-233/Stress-70 protein, mitochondrial OS=Mus musculus GN=Hspa9 PE=1 SV=3	rss:109440267/0.0e+00/heat shock 70 kDa protein 10, mitochondrial; K04043 molecular chaperone DnaK	At5g09590/0.0e+00/[O] KOG0102 Molecular chaperones mortalin/PBP74/GRP75, HSP70 superfamily	PTHR19375/0.0/--	NA
CL5596.Contig2_All	3736	2183	123	-4.010762749	0	Down	0	ANF04049.4/0.0e+00/3-hydroxy-3-methylglutaryl-CoA reductase [Epinephelus lanceolatus]	AY424801.2/0.0/Dicentrarchus labrax HMG-CoA reductase mRNA, complete cds	sp|Q29512|HMDH_RABIT/0.0e+00/3-hydroxy-3-methylglutaryl-coenzyme A reductase OS=Oryctolagus cuniculus GN=HMGCR PE=3 SV=1	lcf:108878542/0.0e+00/hmgcr; 3-hydroxy-3-methylglutaryl-Coenzyme A reductase; K00021 hydroxymethylglutaryl-CoA reductase (NADPH) [EC:1.1.1.34]	Hs4557643/0.0e+00/[I] KOG2480 3-hydroxy-3-methylglutaryl-CoA (HMG-CoA) reductase	PS50156/42.709/Sterol-sensing domain (SSD) profile.	NA
CL1789.Contig2_All	3706	240.19	2248.09	3.365270962	0	Up	0	XP_018519625.1/5.7e-292/PREDICTED: formin-binding protein 4 isoform X1 [Lates calcarifer]	XM_018664109.1/0.0/PREDICTED: Lates calcarifer formin binding protein 4 (fnbp4), transcript variant X1, mRNA	sp|Q6ZQ03|FNBP4_MOUSE/2.6e-129/Formin-binding protein 4 OS=Mus musculus GN=Fnbp4 PE=1 SV=2	fab:101815241/5.4e-17/WIPF2; WAS/WASL interacting protein family member 2; K19475 WAS/WASL-interacting protein	At1g31810/9.0e-15/[ZR] LSE0118 A Protein possibly involved in cytoskeleton rearrangements, contains FH domain	PS50020/10.108/WW/rsp5/WWP domain profile.	NA
CL2333.Contig4_All	5085	2148.86	113.59	-4.102844596	0	Down	0	XP_010739452.2/0.0e+00/PREDICTED: E3 ubiquitin-protein ligase MIB2 [Larimichthys crocea]	XM_010741150.2/0.0/PREDICTED: Larimichthys crocea mindbomb E3 ubiquitin protein ligase 2 (mib2), mRNA	sp|Q5ZIJ9|MIB2_CHICK/9.4e-239/E3 ubiquitin-protein ligase MIB2 OS=Gallus gallus GN=MIB2 PE=2 SV=1	lco:104927137/0.0e+00/mib2; mindbomb E3 ubiquitin protein ligase 2; K10645 E3 ubiquitin-protein ligase mind-bomb [EC:2.3.2.27]	Hs21264330_2/6.7e-162/[R] KOG0504 FOG: Ankyrin repeat	PF12796/1.2E-14/Ankyrin repeats (3 copies)	NA
Unigene37473_All	1795	3	2473	9.825903185	0	Up	0	EMP42701.1/1.5e-67/hypothetical protein UY3_00024 [Chelonia mydas]	AC090186.7/0.0/Homo sapiens chromosome 8, clone RP11-11C20, complete sequence	sp|Q869E1|DNLI1_DICDI/1.9e-45/DNA ligase 1 OS=Dictyostelium discoideum GN=lig1 PE=3 SV=1	fab:101806355/3.4e-49/RP1L1; RP1 like 1; K19538 retinitis pigmentosa 1	At3g28770/3.0e-48/[S] LSE0099 A Uncharacterized protein	NA	NA
Unigene7422_All	4572	977.89	3755.45	2.080060856	0	Up	0	XP_020462173.1/0.0e+00/uncharacterized protein LOC109963749 isoform X8 [Monopterus albus]	XM_019276529.1/0.0/PREDICTED: Larimichthys crocea leucine-rich repeat flightless-interacting protein 2-like (LOC109142533), transcript variant X10, mRNA	sp|Q32MZ4|LRRF1_HUMAN/2.5e-41/Leucine-rich repeat flightless-interacting protein 1 OS=Homo sapiens GN=LRRFIP1 PE=1 SV=2	hgl:101700543/5.5e-35/Lrrfip1; LRR binding FLII interacting protein 1; K17785 mitofilin	Hs4758690/1.8e-41/[R] KOG2010 Double stranded RNA binding protein	PTHR19212:SF4/8.3E-98/--	NA
CL4895.Contig5_All	1777	120.6	1934.77	4.142679422	0	Up	0	XP_018557658.1/4.4e-133/PREDICTED: high affinity immunoglobulin gamma Fc receptor I-like [Lates calcarifer]	AB491083.1/0.0/Sebastes schlegelii mRNA, clone: BRF 45-G2, induced by treatment of LPS	sp|Q96P31|FCRL3_HUMAN/3.8e-09/Fc receptor-like protein 3 OS=Homo sapiens GN=FCRL3 PE=1 SV=1	lcf:108900877/5.8e-134/high affinity immunoglobulin gamma Fc receptor I-like; K06498 high affinity immunoglobulin gamma Fc receptor I	Hs21314764/2.7e-09/[VT] LSE0290 H SH2 domain-containing phosphatase anchor protein	PTHR11481:SF58/6.9E-105/--	NA
Unigene25408_All	586	2421	6081	1.467524671	0	Up	0	NA	XM_020626548.1/0.0/PREDICTED: Labrus bergylta reticulon 4 (rtn4), transcript variant X10, mRNA	NA	NA	NA	NA	NA
Unigene16104_All	1216	2053	5518	1.56523099	0	Up	0	XP_018525241.1/1.6e-46/PREDICTED: protein C8orf4 homolog [Lates calcarifer]	XM_018669725.1/0.0/PREDICTED: Lates calcarifer chromosome unknown C8orf4 homolog (cunh8orf4), mRNA	sp|Q9D915|CH004_MOUSE/5.3e-23/Protein C8orf4 homolog OS=Mus musculus PE=1 SV=1	NA	NA	PTHR32358/1.7E-71/--	NA
CL4041.Contig1_All	4411	880.76	3567.17	2.156778278	0	Up	0	AGS55339.1/4.6e-216/interleukin-1 receptor 1 [Sparus aurata]	XM_018696381.1/0.0/PREDICTED: Lates calcarifer interleukin-1 receptor type 1-like (LOC108897015), transcript variant X3, mRNA	sp|P14778|IL1R1_HUMAN/6.9e-28/Interleukin-1 receptor type 1 OS=Homo sapiens GN=IL1R1 PE=1 SV=1	lcf:108897015/1.9e-210/interleukin-1 receptor type 1-like isoform X1; K04386 interleukin 1 receptor type I	Hs4504659/5.0e-28/[T] LSE2673 H Interleukin receptor/Interleukin receptor accessory protein	PTHR11890/1.7E-172/--	NA
CL1466.Contig10_All	1630	930.45	3646.75	2.10942993	0	Up	0	AEG78335.1/5.1e-120/serine:pyruvate/alanine:glyoxylate aminotransferase, partial [Epinephelus coioides]	XM_010743644.2/0.0/PREDICTED: Larimichthys crocea serine--pyruvate aminotransferase-like (LOC104929186), mRNA	sp|P41689|SPYA_FELCA/1.7e-69/Serine--pyruvate aminotransferase, mitochondrial OS=Felis catus GN=AGXT PE=2 SV=1	lcf:108883474/1.5e-120/serine--pyruvate aminotransferase-like; K00830 alanine-glyoxylate transaminase / serine-glyoxylate transaminase / serine-pyruvate transaminase [EC:2.6.1.44 2.6.1.45 2.6.1.51]	Hs4557289/4.2e-65/[R] KOG2862 Alanine-glyoxylate aminotransferase AGT1	PTHR21152:SF16/6.4E-153/--	NA
CL930.Contig1_All	2154	26.85	1731.85	6.150067242	0	Up	0	XP_010870743.1/1.9e-114/PREDICTED: insulin-like growth factor-binding protein 1 isoform X1 [Esox lucius]	XM_008284070.1/0.0/PREDICTED: Stegastes partitus insulin-like growth factor-binding protein 1 (LOC103358918), mRNA	sp|P47876|IBP1_MOUSE/3.7e-35/Insulin-like growth factor-binding protein 1 OS=Mus musculus GN=Igfbp1 PE=2 SV=2	amj:102573354/1.7e-31/IGFBP3; insulin like growth factor binding protein 3; K10138 insulin-like growth factor-binding protein 3	Hs10834982/1.4e-31/[T] LSE2684 H Insulin-like growth factor binding protein	PS00222/-/Insulin-like growth factor-binding protein (IGFBP) N-terminal domain signature.	NA
Unigene4990_All	6484	4303.41	986.89	-1.985699942	0	Down	0	XP_018528013.1/0.0e+00/PREDICTED: complement C3-like [Lates calcarifer]	XM_019269978.1/0.0/PREDICTED: Larimichthys crocea complement C3-like (LOC104938979), transcript variant X1, mRNA	sp|J3S836|VCO3_CROAD/6.9e-178/Venom factor OS=Crotalus adamanteus PE=2 SV=1	lcf:108880791/0.0e+00/complement C3-like; K03990 complement component 3	Hs4557385/1.6e-168/[O] KOG1366 Alpha-macroglobulin	PF01835/1.0E-16/MG2 domain	NA
Unigene3543_All	8648	1418.49	4471.85	1.795334977	0	Up	0	KKF20397.1/0.0e+00/Transposon TX1 hypothetical protein [Larimichthys crocea]	CP020671.1/0.0/Oryzias latipes strain Hd-rR chromosome 7 sequence	sp|P22793|TRHY_SHEEP/3.8e-30/Trichohyalin OS=Ovis aries GN=TCHH PE=2 SV=2	sasa:106570020/3.2e-92/trichohyalin-like; K18626 trichohyalin	CE10366/3.1e-58/[R] KOG1075 FOG: Reverse transcriptase	PTHR19446/2.4E-123/--	NA
Unigene70618_All	2017	4	2211	9.249302471	0	Up	0	XP_019577474.1/5.8e-182/PREDICTED: probable pectinesterase/pectinesterase inhibitor 34, partial [Rhinolophus sinicus]	BX248578.6/0.0/Mouse DNA sequence from clone RP23-227K23 on chromosome 11, complete sequence	NA	rss:109441691/7.7e-183/probable pectinesterase/pectinesterase inhibitor 34; K01051 pectinesterase [EC:3.1.1.11]	At3g49220/5.1e-214/[M] LSE0024 A Pectinesterase	PF04043/1.9E-34/Plant invertase/pectin methylesterase inhibitor	NA
CL5750.Contig1_All	2160	6291	2017	-1.502259117	0	Down	0	XP_020487729.1/2.8e-134/basigin isoform X1 [Labrus bergylta]	XM_018667279.1/0.0/PREDICTED: Lates calcarifer basigin (Ok blood group) (bsg), transcript variant X1, mRNA	sp|P17790|BASI_CHICK/4.6e-62/Basigin OS=Gallus gallus GN=BSG PE=1 SV=2	lcf:108877290/8.3e-135/bsg; basigin isoform X1; K06535 basigin	NA	PS50835/9.047/Ig-like domain profile.	NA
Unigene42461_All	2825	1	3300	11.82706947	0	Up	0	XP_019575908.1/0.0e+00/PREDICTED: phospholipase D alpha 1 [Rhinolophus sinicus]	XM_019720349.1/0.0/PREDICTED: Rhinolophus sinicus phospholipase D alpha 1 (LOC109440187), mRNA	sp|Q54UK0|PLDA_DICDI/3.7e-43/Phospholipase D A OS=Dictyostelium discoideum GN=pldA PE=2 SV=1	rss:109440187/0.0e+00/phospholipase D alpha 1; K01115 phospholipase D1/2 [EC:3.1.4.4]	At3g15730/0.0e+00/[I] KOG1329 Phospholipase D1	SM00239/5.4E-13/Protein kinase C conserved region 2 (CalB)	NA
CL4221.Contig3_All	2464	294.96	2322.02	3.115608333	0	Up	0	XP_018524909.1/4.8e-114/PREDICTED: transcobalamin-2-like [Lates calcarifer]	XM_010776776.1/0.0/PREDICTED: Notothenia coriiceps transcobalamin-2-like (LOC104950282), transcript variant X3, mRNA	sp|Q9XSC9|TCO2_BOVIN/1.6e-26/Transcobalamin-2 OS=Bos taurus GN=TCN2 PE=1 SV=1	lcf:108878560/6.4e-115/transcobalamin-2-like; K14619 transcobalamin-2	NA	PTHR10559:SF17/8.1E-141/--	NA
CL693.Contig3_All	2669	4768.91	1225.04	-1.822011538	0	Down	0	XP_010738619.1/0.0e+00/PREDICTED: alpha-2-macroglobulin isoform X3 [Larimichthys crocea]	XM_010740317.2/0.0/PREDICTED: Larimichthys crocea alpha-2-macroglobulin (LOC104926457), transcript variant X3, mRNA	sp|Q5R4N8|A2MG_PONAB/1.5e-203/Alpha-2-macroglobulin OS=Pongo abelii GN=A2M PE=2 SV=1	lcf:108894558/0.0e+00/alpha-2-macroglobulin-like isoform X1; K03910 alpha-2-macroglobulin	Hs4557225/2.7e-202/[O] KOG1366 Alpha-macroglobulin	PTHR11412:SF94/0.0/--	cellular_component:GO:0005615//extracellular space;molecular_function:GO:0004866//endopeptidase inhibitor activity;
Unigene73556_All	838	2	2630	10.49966625	0	Up	0	XP_019578887.1/7.0e-81/PREDICTED: peptidyl-prolyl cis-trans isomerase CYP19-2 [Rhinolophus sinicus]	XM_017919863.1/0.0/PREDICTED: Nicrophorus vespilloides peptidyl-prolyl cis-trans isomerase-like (LOC108561794), mRNA	sp|P52011|CYP3_CAEEL/1.7e-73/Peptidyl-prolyl cis-trans isomerase 3 OS=Caenorhabditis elegans GN=cyn-3 PE=1 SV=1	bmy:Bm1_55850/1.5e-76/cyclophilin-type peptidyl-prolyl cis-trans isomerase-2, Bmcyp-2; K01802 peptidylprolyl isomerase [EC:5.2.1.8]	At2g21130/7.4e-82/[O] KOG0865 Cyclophilin type peptidyl-prolyl cis-trans isomerase	NA	NA
Unigene207_All	1590	428	2613	2.748843584	0	Up	0	XP_018555046.1/7.8e-174/PREDICTED: muscle M-line assembly protein unc-89-like isoform X2 [Lates calcarifer]	XM_018699530.1/0.0/PREDICTED: Lates calcarifer muscle M-line assembly protein unc-89-like (LOC108899213), transcript variant X2, mRNA	sp|Q9U7E0|ATRX_CAEEL/6.3e-24/Transcriptional regulator ATRX homolog OS=Caenorhabditis elegans GN=xnp-1 PE=1 SV=1	xla:108715402/7.0e-30/nefh.L; neurofilament heavy L homeolog; K04574 neurofilament heavy polypeptide	At3g28770/1.5e-27/[S] LSE0099 A Uncharacterized protein	NA	NA
CL3876.Contig1_All	3169	753.49	3265.41	2.254423037	0	Up	0	XP_018527777.1/0.0e+00/PREDICTED: mediator of DNA damage checkpoint protein 1 [Lates calcarifer]	XM_018672261.1/0.0/PREDICTED: Lates calcarifer mediator of DNA damage checkpoint 1 (mdc1), mRNA	sp|Q07283|TRHY_HUMAN/2.5e-40/Trichohyalin OS=Homo sapiens GN=TCHH PE=1 SV=2	lcf:108880661/0.0e+00/mdc1; mediator of DNA damage checkpoint protein 1; K20780 mediator of DNA damage checkpoint protein 1	At3g28770/6.3e-41/[S] LSE0099 A Uncharacterized protein	PTHR23196/4.6E-66/--	NA
CL3570.Contig3_All	1800	147.64	1930.58	3.847697952	0	Up	0	NA	XM_018661816.1/0.0/PREDICTED: Lates calcarifer 1,25-dihydroxyvitamin D(3) 24-hydroxylase, mitochondrial (LOC108873562), mRNA	NA	NA	NA	NA	NA
CL702.Contig1_All	6421	4176.65	957.77	-1.985775939	0	Down	0	XP_018542750.1/3.0e-272/PREDICTED: LOW QUALITY PROTEIN: vitronectin-like [Lates calcarifer]	XM_010735825.2/0.0/PREDICTED: Larimichthys crocea scavenger receptor class F member 1 (scarf1), mRNA	sp|P04004|VTNC_HUMAN/8.0e-86/Vitronectin OS=Homo sapiens GN=VTN PE=1 SV=1	lcf:108890372/3.9e-273/LOW QUALITY PROTEIN: vitronectin-like; K06251 vitronectin	Hs18201911/4.5e-86/[OW] KOG1565 Gelatinase A and related matrix metalloproteases	PR00022/1.9E-7/Somatomedin B signature	NA
Unigene47691_All	1647	0	4123	13.14829791	0	Up	0	XP_005955893.1/9.8e-87/PREDICTED: transketolase 10-like [Pantholops hodgsonii]	AL844508.2/0.0/Plasmodium falciparum 3D7 chromosome 9	sp|P10097|G3PC_TRYBB/1.1e-82/Glyceraldehyde-3-phosphate dehydrogenase, cytosolic OS=Trypanosoma brucei brucei PE=1 SV=3	sasa:106600163/1.5e-83/glyceraldehyde-3-phosphate dehydrogenase; K00134 glyceraldehyde 3-phosphate dehydrogenase [EC:1.2.1.12]	At1g12900/5.3e-193/[G] KOG0657 Glyceraldehyde 3-phosphate dehydrogenase	PS00071/-/Glyceraldehyde 3-phosphate dehydrogenase active site.	biological_process:GO:0006006//glucose metabolic process;GO:0006096//glycolytic process;molecular_function:GO:0050661//NADP binding;GO:0051287//NAD binding;GO:0004365//glyceraldehyde-3-phosphate dehydrogenase (NAD+) (phosphorylating) activity;
Unigene5716_All	5093	2343.41	208.76	-3.349873015	0	Down	0	AIA08688.1/5.7e-93/complement component C3 [Oplegnathus fasciatus]	XM_010739008.2/0.0/PREDICTED: Larimichthys crocea complement C3-like (LOC104925397), mRNA	sp|P98093|CO3_ONCMY/1.2e-52/Complement C3 (Fragment) OS=Oncorhynchus mykiss GN=c3 PE=1 SV=1	lco:104925397/3.2e-92/complement C3-like; K03990 complement component 3	Hs4557385/1.8e-37/[O] KOG1366 Alpha-macroglobulin	SM00643/6.9E-31/Netrin C-terminal Domain	NA
CL1864.Contig8_All	2658	5871.7	1826.47	-1.545901041	0	Down	0	XP_018534862.1/3.1e-207/PREDICTED: glucose-6-phosphatase-like [Lates calcarifer]	HQ317736.1/0.0/Lateolabrax japonicus glucose-6-phosphatase mRNA, complete cds	sp|Q19KA1|G6PC_FELCA/2.1e-133/Glucose-6-phosphatase OS=Felis catus GN=G6PC PE=2 SV=1	lcf:108885148/4.1e-208/glucose-6-phosphatase-like; K01084 glucose-6-phosphatase [EC:3.1.3.9]	NA	PF01569/7.4E-17/PAP2 superfamily	cellular_component:GO:0016021//integral component of membrane;molecular_function:GO:0004346//glucose-6-phosphatase activity;
Unigene5691_All	4029	5321.92	9920.55	1.037292444	0	Up	0	NA	XM_018677383.1/0.0/PREDICTED: Lates calcarifer transferrin receptor protein 1-like (LOC108883853), mRNA	NA	NA	NA	NA	NA
Unigene65937_All	2597	2	2549	10.45453482	0	Up	0	XP_019575956.1/1.1e-241/PREDICTED: phenylalanine ammonia-lyase 1 [Rhinolophus sinicus] >ABF50788.1 phenylalanine ammonia-lyase [Isatis tinctoria] >AHA15418.1 phenylalanine ammonia-lyase [Isatis tinctoria]	NA	sp|Q556V9|HALL_DICDI/7.3e-54/hal-like protein DDB_G0273787/DDB_G0273081 OS=Dictyostelium discoideum GN=DDB_G0273787 PE=3 SV=1	rss:109440234/1.5e-242/phenylalanine ammonia-lyase 1; K10775 phenylalanine ammonia-lyase [EC:4.3.1.24]	At3g53260/4.5e-247/[Q] KOG0222 Phenylalanine and histidine ammonia-lyase	PF00221/1.4E-149/Aromatic amino acid lyase	NA
CL3660.Contig5_All	1697	18.72	1680.08	6.626624847	0	Up	0	NA	NA	NA	NA	NA	NA	NA
CL648.Contig2_All	2467	3366.61	606.47	-2.333969256	0	Down	0	CAF94473.1/4.7e-24/unnamed protein product [Tetraodon nigroviridis]	XR_002056971.1/0.0/PREDICTED: Oreochromis niloticus uncharacterized LOC100694002 (LOC100694002), ncRNA	sp|A6QLE6|ANO4_BOVIN/5.0e-12/Anoctamin-4 OS=Bos taurus GN=ANO4 PE=2 SV=1	lcf:108889146/3.5e-12/LOW QUALITY PROTEIN: anoctamin-4-like; K19499 anoctamin-4	Hs13899227/2.7e-07/[S] KOG2514 Uncharacterized conserved protein	NA	cellular_component:GO:0016021//integral component of membrane;
Unigene12238_All	3475	2060.15	122.86	-3.92884303	0	Down	0	ABH05130.1/2.4e-175/cytochrome P450 3A69 [Micropterus salmoides]	DQ786407.1/0.0/Micropterus salmoides cytochrome P450 3A69 mRNA, complete cds	sp|Q98T91|C340_ORYLA/8.1e-117/Cytochrome P450 3A40 OS=Oryzias latipes GN=cyp3a40 PE=2 SV=1	mze:101471241/6.3e-116/cytochrome P450 3A40; K17860 cytochrome P450 family 3 subfamily C	Hs16933533/5.9e-93/[Q] KOG0158 Cytochrome P450 CYP3/CYP5/CYP6/CYP9 subfamilies	PR00385/2.75E-12/P450 superfamily signature	NA
Unigene46388_All	948	2	2531	10.44431095	0	Up	0	KRX12216.1/3.4e-31/Non-specific lipid-transfer protein [Trichinella nelsoni]	NA	NA	NA	At5g59320/5.1e-31/[I] LSE0123 A Lipid transfer protein type 1	PF00234/2.2E-9/Protease inhibitor/seed storage/LTP family	NA
CL3876.Contig2_All	4828	1334	4235	1.805422464	0	Up	0	XP_018527777.1/0.0e+00/PREDICTED: mediator of DNA damage checkpoint protein 1 [Lates calcarifer]	XM_018672261.1/0.0/PREDICTED: Lates calcarifer mediator of DNA damage checkpoint 1 (mdc1), mRNA	sp|Q07283|TRHY_HUMAN/1.2e-38/Trichohyalin OS=Homo sapiens GN=TCHH PE=1 SV=2	lcf:108880661/0.0e+00/mdc1; mediator of DNA damage checkpoint protein 1; K20780 mediator of DNA damage checkpoint protein 1	At3g28770/9.0e-39/[S] LSE0099 A Uncharacterized protein	PTHR23196:SF1/2.1E-74/--	NA
CL10431.Contig3_All	6225	6004.08	1913.85	-1.510646277	0	Down	0	XP_022065126.1/5.2e-221/adenylosuccinate synthetase isozyme 2-like [Acanthochromis polyacanthus]	XM_018692403.1/0.0/PREDICTED: Lates calcarifer adenylosuccinate synthetase isozyme 2-like (LOC108893927), mRNA	sp|A4Z6H1|PURA2_PIG/1.8e-183/Adenylosuccinate synthetase isozyme 2 OS=Sus scrofa GN=ADSS PE=2 SV=1	nfu:107386682/3.2e-219/adenylosuccinate synthetase isozyme 2-like; K01939 adenylosuccinate synthase [EC:6.3.4.4]	Hs4557271/1.4e-182/[F] KOG1355 Adenylosuccinate synthase	PS00513/-/Adenylosuccinate synthetase active site.	biological_process:GO:0044208//'de novo' AMP biosynthetic process;cellular_component:GO:0005737//cytoplasm;molecular_function:GO:0000287//magnesium ion binding;GO:0005525//GTP binding;GO:0004019//adenylosuccinate synthase activity;
Unigene3900_All	2962	153.38	1908.47	3.77605339	0	Up	0	XP_005729876.1/1.8e-51/PREDICTED: 1,25-dihydroxyvitamin D(3) 24-hydroxylase, mitochondrial [Pundamilia nyererei]	XM_018661816.1/0.0/PREDICTED: Lates calcarifer 1,25-dihydroxyvitamin D(3) 24-hydroxylase, mitochondrial (LOC108873562), mRNA	sp|Q07973|CP24A_HUMAN/2.2e-38/1,25-dihydroxyvitamin D(3) 24-hydroxylase, mitochondrial OS=Homo sapiens GN=CYP24A1 PE=1 SV=2	mze:101475325/2.4e-52/1,25-dihydroxyvitamin D(3) 24-hydroxylase, mitochondrial; K07436 vitamin D3 24-hydroxylase [EC:1.14.15.16]	Hs4503205/1.6e-38/[Q] KOG0159 Cytochrome P450 CYP11/CYP12/CYP24/CYP27 subfamilies	PTHR24291/2.5E-70/--	molecular_function:GO:0016705//oxidoreductase activity, acting on paired donors, with incorporation or reduction of molecular oxygen;GO:0020037//heme binding;GO:0005506//iron ion binding;GO:0004497//monooxygenase activity;
Unigene5831_All	1862	2305.22	206	-3.345369038	0	Down	0	XP_005746768.1/8.9e-28/PREDICTED: nucleoside diphosphate-linked moiety X motif 8, mitochondrial [Pundamilia nyererei]	XM_010791359.1/0.0/PREDICTED: Notothenia coriiceps nudix (nucleoside diphosphate linked moiety X)-type motif 8 (nudt8), transcript variant X1, mRNA	sp|Q9CR24|NUDT8_MOUSE/4.8e-15/Nucleoside diphosphate-linked moiety X motif 8 OS=Mus musculus GN=Nudt8 PE=1 SV=1	mze:101478448/1.2e-28/nudt8; nudix hydrolase 8; K18665 nudix motif 8 [EC:3.6.1.-]	NA	NA	NA
Unigene36530_All	1480	2	2509	10.43171592	0	Up	0	KRX85815.1/4.6e-27/17.9 kDa class I heat shock protein, partial [Trichinella patagoniensis]	NA	NA	NA	At5g59720/3.0e-46/[O] KOG0710 Molecular chaperone (small heat-shock protein Hsp26/Hsp42)	PF00582/1.0E-33/Universal stress protein family	NA
Unigene30789_All	3371	573	2852	2.454186099	0	Up	0	XP_008284023.1/6.8e-244/PREDICTED: serine/threonine-protein kinase Sgk1-like isoform X1 [Stegastes partitus]	XM_018699917.1/0.0/PREDICTED: Lates calcarifer serine/threonine-protein kinase Sgk1-like (LOC108899469), transcript variant X1, mRNA	sp|Q6U1I9|SGK1_CHICK/4.7e-178/Serine/threonine-protein kinase Sgk1 OS=Gallus gallus GN=SGK1 PE=2 SV=1	mze:101469250/3.8e-243/serine/threonine-protein kinase Sgk1-like; K13302 serum/glucocorticoid-regulated kinase 1 [EC:2.7.11.1]	Hs5032091/1.6e-175/[RT] KOG0598 Ribosomal protein S6 kinase and related proteins	PTHR24356:SF134/0.0/--	NA
CL261.Contig2_All	3475	2551.99	293.85	-2.979651711	0	Down	0	XP_018534802.1/2.0e-283/PREDICTED: membrane-bound transcription factor site-2 protease isoform X1 [Lates calcarifer]	XM_018679286.1/0.0/PREDICTED: Lates calcarifer membrane bound transcription factor peptidase, site 2 (mbtps2), transcript variant X1, mRNA	sp|O54862|MBTP2_CRIGR/6.8e-180/Membrane-bound transcription factor site-2 protease OS=Cricetulus griseus GN=MBTPS2 PE=2 SV=1	lcf:108885097/2.7e-284/mbtps2; membrane-bound transcription factor site-2 protease isoform X1; K07765 S2P endopeptidase [EC:3.4.24.85]	Hs7706693/1.7e-177/[O] KOG2921 Intramembrane metalloprotease (sterol-regulatory element-binding protein (SREBP) protease)	PR01000/4.1E-20/Sterol regulatory element binding protein site 2 protease (M50) signature	cellular_component:GO:0016021//integral component of membrane;molecular_function:GO:0004222//metalloendopeptidase activity;
CL11264.Contig3_All	4145	152	1897.12	3.78048687	0	Up	0	XP_018529163.1/1.0e-305/PREDICTED: uncharacterized protein LOC108881594 [Lates calcarifer]	XM_018673647.1/0.0/PREDICTED: Lates calcarifer uncharacterized LOC108881594 (LOC108881594), mRNA	sp|H0YM25|GG6LV_HUMAN/4.2e-43/Golgin subfamily A member 6-like protein 22 OS=Homo sapiens GN=GOLGA6L22 PE=3 SV=1	mze:105940623/2.1e-89/golgin subfamily A member 6-like protein 22; K18626 trichohyalin	At2g18540/3.1e-40/[W] LSE0345 A 12S cruciferin seed storage protein/vicilin-like seed storage protein	PS51720/59.415/AIG1-type G domain profile.	NA
CL7922.Contig5_All	1765	608.24	2914.59	2.399399511	0	Up	0	ARA91510.1/3.3e-56/putative vitamin K-dependent gamma-carboxylase, partial [Micropterus dolomieu]	KY056263.1/0.0/Micropterus dolomieu putative vitamin K-dependent gamma-carboxylase mRNA, partial cds	sp|Q9MYY3|VKGC_DELLE/2.9e-22/Vitamin K-dependent gamma-carboxylase OS=Delphinapterus leucas GN=GGCX PE=2 SV=1	lcf:108879865/9.1e-55/ggcx; LOW QUALITY PROTEIN: vitamin K-dependent gamma-carboxylase; K10106 vitamin K-dependent gamma-carboxylase [EC:4.1.1.90]	NA	NA	NA
CL1785.Contig4_All	5039	1189.17	3957.14	1.873322295	0	Up	0	KKF24997.1/3.3e-274/Pre-B-cell leukemia transcription factor-interacting protein 1 [Larimichthys crocea]	XM_018685040.1/0.0/PREDICTED: Lates calcarifer pre-B-cell leukemia transcription factor-interacting protein 1-like (LOC108888854), transcript variant X3, mRNA	sp|Q9U7E0|ATRX_CAEEL/7.3e-34/Transcriptional regulator ATRX homolog OS=Caenorhabditis elegans GN=xnp-1 PE=1 SV=1	lco:104939375/2.3e-34/ttf1; transcription termination factor 1; K15225 transcription termination factor 1	CE17314/5.3e-34/[K] KOG1015 Transcription regulator XNP/ATRX, DEAD-box superfamily	PTHR28638:SF1/4.1E-110/--	NA
CL2244.Contig2_All	4375	2149	163	-3.581902452	0	Down	0	ALI16887.1/1.2e-216/choriogenin Hb [Thunnus orientalis]	KR338826.1/0.0/Thunnus orientalis choriogenin Hb mRNA, complete cds	sp|P14328|SP96_DICDI/9.9e-11/Spore coat protein SP96 OS=Dictyostelium discoideum GN=cotA PE=4 SV=2	lco:104940483/2.3e-192/zona pellucida sperm-binding protein 4-like; K19926 zona pellucida sperm-binding protein 1	At5g07750/1.1e-16/[ZR] LSE0118 A Protein possibly involved in cytoskeleton rearrangements, contains FH domain	PF00100/1.1E-46/Zona pellucida-like domain	NA
CL11513.Contig1_All	4317	1995	115	-3.977863819	0	Down	0	XP_017580294.1/0.0e+00/PREDICTED: myosin heavy chain, fast skeletal muscle-like [Pygocentrus nattereri]	HQ829291.1/0.0/Siniperca chuatsi fast skeletal muscle myosin heavy chain isoform 3 mRNA, complete cds	sp|P02565|MYH1B_CHICK/0.0e+00/Myosin-1B OS=Gallus gallus GN=MYH1B PE=2 SV=3	amex:103036502/0.0e+00/LOW QUALITY PROTEIN: uncharacterized protein LOC103036502; K10352 myosin heavy chain	Hs7669506/0.0e+00/[Z] KOG0161 Myosin class II heavy chain	PF00063/1.7E-75/Myosin head (motor domain)	cellular_component:GO:0016459//myosin complex;molecular_function:GO:0051015//actin filament binding;GO:0005524//ATP binding;GO:0003774//motor activity;
Unigene4152_All	5128	1754.15	4865.27	1.610566911	0	Up	0	XP_014892533.1/2.1e-79/PREDICTED: translationally-controlled tumor protein [Poecilia latipinna]	AB747092.1/0.0/Oplegnathus fasciatus RbTCTP mRNA for translationally-controlled tumor protein, complete cds	sp|Q6XSH4|TCTP_LATJA/5.3e-72/Translationally-controlled tumor protein homolog OS=Lateolabrax japonicus GN=tpt1 PE=2 SV=1	crg:105332889/6.8e-34/phospholipase D2-like; K01115 phospholipase D1/2 [EC:3.1.4.4]	Hs4507669/1.6e-54/[DZ] KOG1727 Microtubule-binding protein (translationally controlled tumor protein)	PR01653/2.2E-16/Translationally controlled tumour protein signature	NA
Unigene66512_All	2890	2	2434	10.38793261	0	Up	0	XP_019576029.1/0.0e+00/PREDICTED: heat shock protein 90-5, chloroplastic, partial [Rhinolophus sinicus]	NA	sp|O61998|HSP90_BRUPA/2.4e-178/Heat shock protein 90 OS=Brugia pahangi GN=HSP90 PE=2 SV=2	rss:109440310/0.0e+00/heat shock protein 90-5, chloroplastic; K09487 heat shock protein 90kDa beta	At2g04030/0.0e+00/[O] KOG0019 Molecular chaperone (HSP90 family)	PTHR11528:SF41/0.0/--	NA
CL249.Contig8_All	5721	2835.81	415.8	-2.630980051	0	Down	0	XP_018553992.1/0.0e+00/PREDICTED: collagen alpha-1(I) chain-like isoform X1 [Lates calcarifer]	XM_018698476.1/0.0/PREDICTED: Lates calcarifer collagen alpha-1(I) chain-like (LOC108898561), transcript variant X1, mRNA	sp|P02457|CO1A1_CHICK/0.0e+00/Collagen alpha-1(I) chain OS=Gallus gallus GN=COL1A1 PE=1 SV=3	lcf:108898561/0.0e+00/collagen alpha-1(I) chain-like isoform X1; K06236 collagen, type I, alpha	Hs4502945/0.0e+00/[W] KOG3544 Collagens (type IV and type XIII), and related proteins	NA	cellular_component:GO:0005581//collagen trimer;molecular_function:GO:0005201//extracellular matrix structural constituent;
Unigene64800_All	864	0	3851	13.04983657	0	Up	0	XP_009492403.1/2.7e-35/hypothetical protein H696_00281 [Fonticula alba] >KCV72702.1 hypothetical protein H696_00281 [Fonticula alba]	XM_012000419.1/0.0/PREDICTED: Mandrillus leucophaeus Fas ligand (TNF superfamily, member 6) (FASLG), transcript variant X2, mRNA	sp|Q27294|CAZ_DROME/2.6e-24/RNA-binding protein cabeza OS=Drosophila melanogaster GN=caz PE=2 SV=2	lak:106150805/1.3e-41/29 kDa ribonucleoprotein, chloroplastic-like; K13098 RNA-binding protein FUS	At2g21660/8.1e-68/[R] KOG0118 FOG: RRM domain	PS50102/19.928/Eukaryotic RNA Recognition Motif (RRM) profile.	molecular_function:GO:0003723//RNA binding;
CL6659.Contig1_All	1740	2438.21	275.04	-3.009289873	0	Down	0	XP_022074179.1/2.8e-60/methylsterol monooxygenase 1 [Acanthochromis polyacanthus]	XM_008292980.1/0.0/PREDICTED: Stegastes partitus methylsterol monooxygenase 1 (msmo1), mRNA	sp|Q7ZW77|MSMO1_DANRE/1.2e-52/Methylsterol monooxygenase 1 OS=Danio rerio GN=msmo1 PE=2 SV=1	lcf:108893083/1.3e-61/msmo1; methylsterol monooxygenase 1; K07750 methylsterol monooxygenase [EC:1.14.18.9]	Hs5803157/1.2e-49/[I] KOG0873 C-4 sterol methyl oxidase	NA	NA
Unigene59876_All	1043	2	2383	10.3573824	0	Up	0	XP_019578375.1/4.8e-55/PREDICTED: endochitinase At2g43610 [Rhinolophus sinicus]	NA	NA	rss:109442550/6.4e-56/endochitinase At2g43610; K01183 chitinase [EC:3.2.1.14]	At3g54420/5.9e-81/[R] KOG4742 Predicted chitinase	PS00773/-/Chitinases family 19 signature 1.	biological_process:GO:0006032//chitin catabolic process;GO:0016998//cell wall macromolecule catabolic process;GO:0005975//carbohydrate metabolic process;molecular_function:GO:0004568//chitinase activity;
CL8089.Contig2_All	2929	1792	63	-4.691255838	0	Down	0	XP_018537214.1/1.3e-243/PREDICTED: LOW QUALITY PROTEIN: L-2-hydroxyglutarate dehydrogenase, mitochondrial [Lates calcarifer]	XM_018681698.1/0.0/PREDICTED: Lates calcarifer L-2-hydroxyglutarate dehydrogenase (l2hgdh), mRNA	sp|A7MBI3|L2HDH_BOVIN/3.9e-181/L-2-hydroxyglutarate dehydrogenase, mitochondrial OS=Bos taurus GN=L2HGDH PE=2 SV=1	tru:101061325/9.6e-235/l2hgdh; L-2-hydroxyglutarate dehydrogenase; K00109 2-hydroxyglutarate dehydrogenase [EC:1.1.99.2]	Hs13376331/2.5e-177/[S] KOG2665 Predicted FAD-dependent oxidoreductase	PTHR13847/9.8E-217/--	NA
CL10734.Contig7_All	6235	1926.59	106.28	-4.041288384	0	Down	0	XP_018527193.1/0.0e+00/PREDICTED: bile salt export pump-like isoform X2 [Lates calcarifer]	XM_019257483.1/0.0/PREDICTED: Larimichthys crocea bile salt export pump-like (LOC104926399), transcript variant X3, mRNA	sp|O95342|ABCBB_HUMAN/0.0e+00/Bile salt export pump OS=Homo sapiens GN=ABCB11 PE=1 SV=2	lcf:108880225/0.0e+00/bile salt export pump-like isoform X1; K05664 ATP-binding cassette, subfamily B (MDR/TAP), member 11	Hs21536378/0.0e+00/[Q] KOG0055 Multidrug/pheromone exporter, ABC superfamily	PTHR24221/0.0/--	NA
CL11654.Contig6_All	2315	4759.34	1315.76	-1.716046002	0	Down	0	XP_003458021.2/5.1e-158/PREDICTED: LOW QUALITY PROTEIN: formimidoyltransferase-cyclodeaminase [Oreochromis niloticus]	XM_018662758.1/0.0/PREDICTED: Lates calcarifer formimidoyltransferase-cyclodeaminase-like (LOC108874335), mRNA	sp|Q9YH58|FTCD_CHICK/4.0e-120/Formimidoyltransferase-cyclodeaminase OS=Gallus gallus GN=FTCD PE=2 SV=1	lcf:108892652/1.7e-157/formimidoyltransferase-cyclodeaminase-like; K13990 glutamate formiminotransferase / formiminotetrahydrofolate cyclodeaminase [EC:2.1.2.5 4.3.1.4]	Hs11140815/5.1e-117/[E] TWOG0656 Formiminotransferase cyclodeaminase	PTHR12234/4.8E-185/--	NA
CL2283.Contig3_All	4384	3809.47	856.31	-2.014566054	0	Down	0	ADO14142.1/1.5e-105/insulin-like growth factor-1 [Siniperca chuatsi] >AFL69837.1 insulin-like growth factor-I [Siniperca scherzeri] >AFL69838.1 insulin-like growth factor-I [Siniperca knerii]	HM164110.1/0.0/Siniperca chuatsi insulin-like growth factor-1 mRNA, complete cds	sp|P17085|IGF1_ONCKI/2.0e-91/Insulin-like growth factor I OS=Oncorhynchus kisutch GN=igf1 PE=1 SV=2	lco:104926290/5.7e-106/igf1, IGF-I; insulin like growth factor 1; K05459 insulin-like growth factor 1	NA	SM00078/1.9E-22/Insulin / insulin-like growth factor / relaxin family.	cellular_component:GO:0005615//extracellular space;molecular_function:GO:0008083//growth factor activity;GO:0005179//hormone activity;
CL8197.Contig2_All	2870	3372	7143	1.221744746	0	Up	0	XP_019125000.1/0.0e+00/PREDICTED: serrate RNA effector molecule homolog isoform X2 [Larimichthys crocea]	XM_018691592.1/0.0/PREDICTED: Lates calcarifer serrate, RNA effector molecule (srrt), transcript variant X1, mRNA	sp|Q66I22|SRRT_DANRE/0.0e+00/Serrate RNA effector molecule homolog OS=Danio rerio GN=srrt PE=2 SV=1	srx:107737242/2.2e-13/X-linked retinitis pigmentosa GTPase regulator-like; K19607 X-linked retinitis pigmentosa GTPase regulator	Hs19923473/1.8e-292/[R] KOG2295 C2H2 Zn-finger protein	PF04959/4.5E-91/Arsenite-resistance protein 2	NA
CL4895.Contig2_All	2109	117.57	1729.24	4.017365391	0	Up	0	XP_018557658.1/2.1e-81/PREDICTED: high affinity immunoglobulin gamma Fc receptor I-like [Lates calcarifer]	AB491083.1/0.0/Sebastes schlegelii mRNA, clone: BRF 45-G2, induced by treatment of LPS	NA	lcf:108900877/2.8e-82/high affinity immunoglobulin gamma Fc receptor I-like; K06498 high affinity immunoglobulin gamma Fc receptor I	Hs21314764/9.7e-06/[VT] LSE0290 H SH2 domain-containing phosphatase anchor protein	PS50835/7.086/Ig-like domain profile.	NA
CL4190.Contig7_All	3748	1848.1	89.86	-4.22340079	0	Down	0	AHY19854.1/0.0e+00/cadherin-1 [Sparus aurata]	KF861995.1/0.0/Sparus aurata cadherin-1 (CDH1) mRNA, complete cds	sp|P12830|CADH1_HUMAN/1.1e-247/Cadherin-1 OS=Homo sapiens GN=CDH1 PE=1 SV=3	hcq:109523134/0.0e+00/B-cadherin-like; K05689 cadherin 1, type 1, E-cadherin	Hs4757960/7.7e-248/[S] KOG3594 FOG: Cadherin repeats	SM01055/5.8E-32/Cadherin prodomain like	NA
CL2755.Contig2_All	1722	1	2879	11.63017123	0	Up	0	OMJ66237.1/7.6e-199/hypothetical protein SteCoe_36997 [Stentor coeruleus]	BC008189.1/0.0/Mus musculus, clone IMAGE:3584589, mRNA, partial cds	sp|O44001|HSP90_EIMTE/5.5e-191/Heat shock protein 90 OS=Eimeria tenella GN=HSP90 PE=2 SV=1	aplc:110986237/5.5e-190/heat shock protein 83-like; K04079 molecular chaperone HtpG	At5g56030/1.2e-243/[O] KOG0019 Molecular chaperone (HSP90 family)	PTHR11528:SF49/0.0/--	biological_process:GO:0006457//protein folding;GO:0006950//response to stress;molecular_function:GO:0005524//ATP binding;GO:0051082//unfolded protein binding;
CL1785.Contig2_All	4782	1651.88	4605.05	1.617927095	0	Up	0	XP_018540556.1/0.0e+00/PREDICTED: pre-B-cell leukemia transcription factor-interacting protein 1-like isoform X2 [Lates calcarifer]	XM_018685040.1/0.0/PREDICTED: Lates calcarifer pre-B-cell leukemia transcription factor-interacting protein 1-like (LOC108888854), transcript variant X3, mRNA	sp|E9Q743|CF251_MOUSE/3.1e-10/Cilia- and flagella-associated protein 251 OS=Mus musculus GN=Wdr66 PE=1 SV=1	amex:103045246/2.6e-19/rpgr; X-linked retinitis pigmentosa GTPase regulator; K19607 X-linked retinitis pigmentosa GTPase regulator	SPAPB1E7.04c/1.9e-09/[M] KOG4701 Chitinase	PTHR28638:SF1/3.3E-128/--	NA
CL2025.Contig3_All	5833	3030.1	525.23	-2.389525018	0	Down	0	AIN76766.1/0.0e+00/complement component 4 [Oplegnathus fasciatus]	KJ563220.1/0.0/Miichthys miiuy complement component 4 (C4) mRNA, complete cds	sp|P0C0L4|CO4A_HUMAN/2.6e-264/Complement C4-A OS=Homo sapiens GN=C4A PE=1 SV=2	lco:104922750/0.0e+00/C4; complement C4-like; K03989 complement component 4	Hs14577919/6.4e-265/[O] KOG1366 Alpha-macroglobulin	PF07703/1.1E-21/Alpha-2-macroglobulin family N-terminal region	NA
CL1673.Contig1_All	1875	3689.64	817.88	-2.034699807	0	Down	0	XP_018550290.1/3.5e-189/PREDICTED: alpha-1-antitrypsin homolog [Lates calcarifer]	EU867445.1/0.0/Epinephelus coioides alpha-1-antitrypsin mRNA, complete cds	sp|P32759|A1AT_CYPCA/7.0e-115/Alpha-1-antitrypsin homolog OS=Cyprinus carpio PE=2 SV=1	lcf:108895834/4.6e-190/alpha-1-antitrypsin homolog; K04525 serpin peptidase inhibitor, clade A	HsM4505793/1.3e-81/[V] KOG2392 Serpin	PTHR11461:SF172/3.6E-234/--	NA
Unigene55803_All	1626	1	2844	11.61252491	0	Up	0	XP_019577971.1/8.2e-102/PREDICTED: cytochrome b561 and DOMON domain-containing protein At3g25290-like [Rhinolophus sinicus]	AC191637.2/0.0/Gallus gallus BAC clone CH261-10C15 from chromosome z, complete sequence	NA	NA	At5g47530/4.7e-117/[T] KOG4293 Predicted membrane protein, contains DoH and Cytochrome b-561/ferric reductase transmembrane domains	PS50939/32.673/Cytochrome b561 domain profile.	NA
Unigene70044_All	1184	5	1834	8.65766899	0	Up	0	XP_019578850.1/7.3e-100/PREDICTED: ras-related protein RABD2a [Rhinolophus sinicus]	XM_012851605.2/0.0/PREDICTED: Fundulus heteroclitus ras-related protein Rab-1A-like (LOC105916947), mRNA	sp|P62822|RAB1A_CANLF/2.9e-90/Ras-related protein Rab-1A OS=Canis lupus familiaris GN=RAB1A PE=1 SV=3	rss:109443032/9.6e-101/ras-related protein RABD2a; K07874 Ras-related protein Rab-1A	At1g02130/8.2e-103/[TU] KOG0084 GTPase Rab1/YPT1, small G protein superfamily, and related GTP-binding proteins	PS51419/39.774/small GTPase Rab1 family profile.	biological_process:GO:0016477//cell migration;GO:0019068//virion assembly;GO:0042742//defense response to bacterium;GO:0090110//cargo loading into COPII-coated vesicle;GO:0030252//growth hormone secretion;GO:0006897//endocytosis;GO:0047496//vesicle transport along microtubule;GO:1903020//positive regulation of glycoprotein metabolic process;GO:0034446//substrate adhesion-dependent cell spreading;…
CL3351.Contig4_All	3993	423.82	2429.93	2.65821034	0	Up	0	XP_010739340.2/1.1e-181/PREDICTED: nucleolar and coiled-body phosphoprotein 1-like isoform X2 [Larimichthys crocea]	XM_010741038.2/0.0/PREDICTED: Larimichthys crocea nucleolar and coiled-body phosphoprotein 1-like (LOC104927050), transcript variant X2, mRNA	sp|Q08696|MST2_DROHY/4.0e-51/Axoneme-associated protein mst101(2) OS=Drosophila hydei GN=mst101(2) PE=1 SV=1	hst:105184337/1.1e-55/titin; K12567 titin [EC:2.7.11.1]	At3g28770/2.5e-55/[S] LSE0099 A Uncharacterized protein	SM00667/0.0035/Lissencephaly type-1-like homology motif	NA
CL930.Contig6_All	2624	18.08	1535.17	6.546679097	0	Up	0	XP_018526458.1/3.0e-98/PREDICTED: insulin-like growth factor-binding protein 1 [Lates calcarifer]	XM_008284070.1/0.0/PREDICTED: Stegastes partitus insulin-like growth factor-binding protein 1 (LOC103358918), mRNA	sp|P16611|IBP3_PIG/1.1e-25/Insulin-like growth factor-binding protein 3 OS=Sus scrofa GN=IGFBP3 PE=1 SV=3	mdo:100618843/5.9e-26/IGFBP3; insulin like growth factor binding protein 3; K10138 insulin-like growth factor-binding protein 3	Hs4504615/1.7e-23/[T] LSE2684 H Insulin-like growth factor binding protein	PS00222/-/Insulin-like growth factor-binding protein (IGFBP) N-terminal domain signature.	NA
CL310.Contig15_All	10805	5152.61	9431.63	1.011022885	0	Up	0	XP_019112789.1/0.0e+00/PREDICTED: apoptotic chromatin condensation inducer in the nucleus-like [Larimichthys crocea]	XM_008286007.1/0.0/PREDICTED: Stegastes partitus apoptotic chromatin condensation inducer 1 (acin1), transcript variant X3, mRNA	sp|Q07283|TRHY_HUMAN/7.2e-63/Trichohyalin OS=Homo sapiens GN=TCHH PE=1 SV=2	lco:104927977/0.0e+00/apoptotic chromatin condensation inducer in the nucleus-like; K12875 apoptotic chromatin condensation inducer in the nucleus	Hs18544393/3.9e-50/[T] LSE0196 H S100 EF-hand calcium-binding protein	SM00513/8.6E-10/Putative DNA-binding (bihelical) motif predicted to be involved in chromosomal organisation	NA
CL5595.Contig1_All	2116	5260.61	1618.08	-1.562127999	0	Down	0	BAP19105.1/3.7e-62/C1q-like 23 kDa protein [Oplegnathus fasciatus]	AB839168.1/0.0/Oplegnathus fasciatus RbC1q23 mRNA for C1q-like 23 kDa protein, complete cds	sp|Q9ES30|C1QT3_MOUSE/8.1e-11/Complement C1q tumor necrosis factor-related protein 3 OS=Mus musculus GN=C1qtnf3 PE=2 SV=1	lcf:108891176/6.6e-52/LOW QUALITY PROTEIN: complement C1q tumor necrosis factor-related protein 3-like; K18744 caprin-2	Hs13569919/2.9e-10/[R] LSE3568 H Complement-c1q tumor necrosis factor-related protein/Adipocyte-specific secretory protein, and related proteins	PS50871/28.622/C1q domain profile.	NA
CL4156.Contig2_All	1816	5	1816	8.643439553	0	Up	0	XP_019576547.1/1.1e-269/PREDICTED: catalase-2 [Rhinolophus sinicus]	XM_003292788.1/0.0/Dictyostelium purpureum catalase, mRNA	sp|Q27487|CATA1_CAEEL/4.4e-122/Peroxisomal catalase 1 OS=Caenorhabditis elegans GN=ctl-2 PE=2 SV=3	rss:109440812/1.5e-270/catalase-2; K03781 catalase [EC:1.11.1.6]	At4g35090/1.3e-272/[P] KOG0047 Catalase	PS51402/75.681/catalase family profile.	biological_process:GO:0033986//response to methanol;GO:0006979//response to oxidative stress;GO:0042744//hydrogen peroxide catabolic process;cellular_component:GO:0005777//peroxisome;GO:0045335//phagocytic vesicle;molecular_function:GO:0020037//heme binding;GO:0046872//metal ion binding;GO:0004096//catalase activity;
CL11513.Contig2_All	4397	1919	123	-3.82480533	0	Down	0	BAH56385.1/0.0e+00/myosin heavy chain [Takifugu rubripes]	HQ829291.1/0.0/Siniperca chuatsi fast skeletal muscle myosin heavy chain isoform 3 mRNA, complete cds	sp|Q90339|MYSS_CYPCA/0.0e+00/Myosin heavy chain, fast skeletal muscle OS=Cyprinus carpio PE=2 SV=2	amex:103036502/0.0e+00/LOW QUALITY PROTEIN: uncharacterized protein LOC103036502; K10352 myosin heavy chain	Hs7669506/0.0e+00/[Z] KOG0161 Myosin class II heavy chain	SM00242/8.9E-18/Myosin. Large ATPases.	NA
CL2561.Contig3_All	6624	1051.21	3588.42	1.910117014	0	Up	0	XP_019126431.1/0.0e+00/PREDICTED: SHC-transforming protein 1 isoform X1 [Larimichthys crocea] >KKF32671.1 SHC-transforming protein 1 [Larimichthys crocea]	XM_019270886.1/0.0/PREDICTED: Larimichthys crocea SHC adaptor protein 1 (shc1), transcript variant X1, mRNA	sp|P29353|SHC1_HUMAN/1.7e-208/SHC-transforming protein 1 OS=Homo sapiens GN=SHC1 PE=1 SV=4	lcf:108885949/0.0e+00/shc1; SHC-transforming protein 1 isoform X1; K06279 SHC-transforming protein 1	Hs10835031/2.5e-209/[T] KOG3697 Adaptor protein SHC and related proteins	PR00629/3.257294E-62/SHC phosphotyrosine interaction domain signature	NA
CL847.Contig13_All	3014	1207.65	3847.59	1.81057184	0	Up	0	XP_019129201.1/2.3e-142/PREDICTED: putative cation exchanger C521.04c [Larimichthys crocea]	XM_019273656.1/0.0/PREDICTED: Larimichthys crocea putative cation exchanger C521.04c (LOC104940440), mRNA	sp|P36992|AMBP_PLEPL/5.9e-23/Protein AMBP (Fragment) OS=Pleuronectes platessa PE=2 SV=1	hcq:109520056/3.8e-109/putative cation exchanger C521.04c; K07300 Ca2+:H+ antiporter	SPAC521.04c/3.6e-30/[P] KOG1397 Ca2+/H+ antiporter VCX1 and related proteins	PF01699/2.5E-16/Sodium/calcium exchanger protein	NA
CL1777.Contig3_All	2959	2	2242.88	10.26995588	0	Up	0	XP_019575923.1/0.0e+00/PREDICTED: cell division control protein 48 homolog D [Rhinolophus sinicus]	XM_019720364.1/0.0/PREDICTED: Rhinolophus sinicus cell division control protein 48 homolog D (LOC109440203), mRNA	sp|Q6GL04|TERA_XENTR/0.0e+00/Transitional endoplasmic reticulum ATPase OS=Xenopus tropicalis GN=vcp PE=2 SV=1	rss:109440203/0.0e+00/cell division control protein 48 homolog D; K13525 transitional endoplasmic reticulum ATPase	At3g53230/0.0e+00/[O] KOG0730 AAA+-type ATPase	SM00382/1.7E-24/ATPases associated with a variety of cellular activities	biological_process:GO:0051301//cell division;molecular_function:GO:0016787//hydrolase activity;GO:0005524//ATP binding;
Unigene3743_All	974	1645.44	33	-5.501044425	0	Down	0	AIA08688.1/2.5e-159/complement component C3 [Oplegnathus fasciatus]	XM_018680337.1/0.0/PREDICTED: Lates calcarifer complement C3-like (LOC108885851), mRNA	sp|P98093|CO3_ONCMY/6.2e-115/Complement C3 (Fragment) OS=Oncorhynchus mykiss GN=c3 PE=1 SV=1	lcf:108885437/8.9e-153/LOW QUALITY PROTEIN: complement C3-like; K03990 complement component 3	Hs4557385/3.0e-79/[O] KOG1366 Alpha-macroglobulin	PTHR11412:SF97/8.4E-182/--	NA
CL2185.Contig1_All	1534	1961.03	5030.5	1.497909357	0	Up	0	ABO40445.1/2.0e-179/inhibitor of nuclear factor kappa B alpha [Siniperca chuatsi]	EF407571.1/0.0/Siniperca chuatsi inhibitor of nuclear factor kappa B alpha mRNA, complete cds	sp|Q9Z1E3|IKBA_MOUSE/7.6e-75/NF-kappa-B inhibitor alpha OS=Mus musculus GN=Nfkbia PE=1 SV=2	lco:104931204/2.5e-162/NF-kappa-B inhibitor alpha; K04734 NF-kappa-B inhibitor alpha	Hs10092619/6.1e-74/[R] KOG0504 FOG: Ankyrin repeat	PS50088/12.502/Ankyrin repeat profile.	NA
CL8109.Contig1_All	2656	1	2761.39	11.5699981	0	Up	0	XP_005959125.1/1.3e-197/PREDICTED: uncharacterized protein LOC102341219 [Pantholops hodgsonii]	XM_009281286.2/0.0/PREDICTED: Aptenodytes forsteri heat shock protein family A (Hsp70) member 8 (HSPA8), mRNA	sp|P38647|GRP75_MOUSE/3.3e-187/Stress-70 protein, mitochondrial OS=Mus musculus GN=Hspa9 PE=1 SV=3	rss:109440267/3.1e-192/heat shock 70 kDa protein 10, mitochondrial; K04043 molecular chaperone DnaK	At4g24280/0.0e+00/[O] KOG0102 Molecular chaperones mortalin/PBP74/GRP75, HSP70 superfamily	PS00329/-/Heat shock hsp70 proteins family signature 2.	NA
CL11264.Contig2_All	1831	276	2074	3.048494883	0	Up	0	XP_018519173.1/3.7e-220/PREDICTED: uncharacterized protein LOC108875012 [Lates calcarifer]	XM_018673647.1/0.0/PREDICTED: Lates calcarifer uncharacterized LOC108881594 (LOC108881594), mRNA	sp|Q55AX2|DOT1L_DICDI/3.5e-34/Histone-lysine N-methyltransferase, H3 lysine-79 specific OS=Dictyostelium discoideum GN=dotA PE=2 SV=2	mze:105940623/2.5e-79/golgin subfamily A member 6-like protein 22; K18626 trichohyalin	At2g18540/6.2e-41/[W] LSE0345 A 12S cruciferin seed storage protein/vicilin-like seed storage protein	PS51720/59.415/AIG1-type G domain profile.	NA
CL10594.Contig1_All	3725	1017.47	3514.26	1.927053836	0	Up	0	XP_008284419.1/3.0e-152/PREDICTED: anoctamin-10 isoform X2 [Stegastes partitus]	XM_010748299.2/0.0/PREDICTED: Larimichthys crocea anoctamin 10 (ano10), transcript variant X2, mRNA	sp|Q4V8U5|ANO10_DANRE/3.6e-131/Anoctamin-10 OS=Danio rerio GN=ano10 PE=2 SV=1	lcf:108876278/7.1e-150/ano10; anoctamin-10; K19327 anoctamin-10	Hs8922384/1.1e-116/[D] KOG2513 Protein required for meiotic chromosome segregation	PF04547/2.5E-74/Calcium-activated chloride channel	NA
CL3351.Contig1_All	3154	437.94	2426.36	2.608807649	0	Up	0	XP_018555045.1/6.1e-162/PREDICTED: muscle M-line assembly protein unc-89-like isoform X1 [Lates calcarifer]	XM_010741038.2/0.0/PREDICTED: Larimichthys crocea nucleolar and coiled-body phosphoprotein 1-like (LOC104927050), transcript variant X2, mRNA	sp|O01761|UNC89_CAEEL/5.6e-32/Muscle M-line assembly protein unc-89 OS=Caenorhabditis elegans GN=unc-89 PE=1 SV=3	xla:108715402/1.4e-37/nefh.L; neurofilament heavy L homeolog; K04574 neurofilament heavy polypeptide	At3g28770/2.6e-39/[S] LSE0099 A Uncharacterized protein	NA	NA
Unigene602_All	1239	3586.77	793.64	-2.03730943	0	Down	0	KKF19860.1/1.8e-96/Ornithine decarboxylase antizyme 1 [Larimichthys crocea]	XM_019270279.1/0.0/PREDICTED: Larimichthys crocea ornithine decarboxylase antizyme 1 (oaz1), mRNA	sp|Q9YI98|OAZ1_DANRE/4.1e-71/Ornithine decarboxylase antizyme 1 OS=Danio rerio GN=oaz1a PE=2 SV=1	lcf:108877369/3.8e-84/oaz1; LOW QUALITY PROTEIN: ornithine decarboxylase antizyme 1; K16548 ornithine decarboxylase antizyme 1	Hs9845505/2.9e-58/[E] KOG4387 Ornithine decarboxylase antizyme	PTHR10279/1.9E-112/--	NA
CL8724.Contig5_All	1038	187.13	1854.01	3.447355417	0	Up	0	XP_022046481.1/7.6e-77/dnaJ homolog subfamily C member 3 [Acanthochromis polyacanthus]	XM_018673558.1/0.0/PREDICTED: Lates calcarifer dnaJ homolog subfamily C member 3-like (LOC108881508), mRNA	sp|Q5ZI13|DNJC3_CHICK/2.1e-60/DnaJ homolog subfamily C member 3 OS=Gallus gallus GN=DNAJC3 PE=2 SV=1	ncc:104947530/1.0e-77/dnajc3; dnaJ homolog subfamily C member 3; K09523 DnaJ homolog subfamily C member 3	Hs5453980/3.7e-59/[V] KOG0624 dsRNA-activated protein kinase inhibitor P58, contains TPR and DnaJ domains	PR00625/2.0E-15/DnaJ domain signature	NA
Unigene34709_All	3835	2	2209	10.24799686	0	Up	0	XP_019576985.1/4.3e-194/PREDICTED: CBL-interacting serine/threonine-protein kinase 23, partial [Rhinolophus sinicus]	NA	sp|Q5RD00|AAPK2_PONAB/1.6e-73/5'-AMP-activated protein kinase catalytic subunit alpha-2 OS=Pongo abelii GN=PRKAA2 PE=2 SV=1	rss:109440607/1.3e-98/CBL-interacting serine/threonine-protein kinase 1; K07198 5'-AMP-activated protein kinase, catalytic alpha subunit [EC:2.7.11.11]	At1g30270/2.7e-195/[T] KOG0583 Serine/threonine protein kinase	PS50011/53.502/Protein kinase domain profile.	NA
CL249.Contig2_All	5647	3200.54	626.62	-2.213833456	0	Down	0	XP_018553992.1/0.0e+00/PREDICTED: collagen alpha-1(I) chain-like isoform X1 [Lates calcarifer]	XM_018698476.1/0.0/PREDICTED: Lates calcarifer collagen alpha-1(I) chain-like (LOC108898561), transcript variant X1, mRNA	sp|P02457|CO1A1_CHICK/0.0e+00/Collagen alpha-1(I) chain OS=Gallus gallus GN=COL1A1 PE=1 SV=3	lcf:108898561/0.0e+00/collagen alpha-1(I) chain-like isoform X1; K06236 collagen, type I, alpha	Hs4502945/0.0e+00/[W] KOG3544 Collagens (type IV and type XIII), and related proteins	SM00214/1.3E-19/von Willebrand factor (vWF) type C domain	cellular_component:GO:0005581//collagen trimer;molecular_function:GO:0005201//extracellular matrix structural constituent;
CL890.Contig1_All	734	4017	1009	-1.854373126	0	Down	0	ACQ58143.1/3.3e-66/Fatty acid-binding protein, brain [Anoplopoma fimbria]	XM_010746646.2/0.0/PREDICTED: Larimichthys crocea fatty acid-binding protein, brain-like (LOC104931604), mRNA	sp|O15540|FABP7_HUMAN/5.8e-57/Fatty acid-binding protein, brain OS=Homo sapiens GN=FABP7 PE=1 SV=3	lcf:108874940/9.6e-67/fatty acid-binding protein, brain-like; K08756 fatty acid-binding protein 7, brain	Hs4557585/4.2e-57/[I] KOG4015 Fatty acid-binding protein FABP	NA	NA
Unigene7063_All	5156	863.5	3207.48	2.031991348	0	Up	0	XP_018527967.1/1.4e-107/PREDICTED: hormone-sensitive lipase isoform X1 [Lates calcarifer]	XM_018672452.1/0.0/PREDICTED: Lates calcarifer lipase E, hormone sensitive type (lipe), transcript variant X2, mRNA	sp|Q05469|LIPS_HUMAN/3.7e-41/Hormone-sensitive lipase OS=Homo sapiens GN=LIPE PE=1 SV=4	lcf:108880754/1.9e-108/lipe; hormone-sensitive lipase isoform X1; K07188 hormone-sensitive lipase [EC:3.1.1.79]	Hs21328446/2.7e-41/[I] KOG4388 Hormone-sensitive lipase HSL	NA	NA
CL184.Contig17_All	4018	673.36	2857.42	2.224082341	0	Up	0	XP_010728050.2/7.3e-152/PREDICTED: lipase maturation factor 2 [Larimichthys crocea] >KKF32384.1 Lipase maturation factor 2 [Larimichthys crocea]	XM_010729748.2/0.0/PREDICTED: Larimichthys crocea lipase maturation factor 2 (lmf2), mRNA	sp|Q4V8T0|MIOX_DANRE/2.4e-72/Inositol oxygenase OS=Danio rerio GN=miox PE=2 SV=1	lcf:108875174/1.5e-89/miox; inositol oxygenase; K00469 inositol oxygenase [EC:1.13.99.1]	Hs20127575/1.2e-65/[R] KOG1573 Aldehyde reductase	PTHR14463:SF5/2.9E-127/--	NA
CL3350.Contig1_All	1935	3	1937	9.473464899	0	Up	0	XP_019576071.1/7.1e-28/PREDICTED: ankyrin repeat-containing protein At5g02620-like [Rhinolophus sinicus]	NA	sp|Q02357|ANK1_MOUSE/5.9e-16/Ankyrin-1 OS=Mus musculus GN=Ank1 PE=1 SV=2	epa:110234315/3.7e-17/ankyrin-3-like isoform X1; K10380 ankyrin	At5g51160/8.0e-47/[R] KOG0504 FOG: Ankyrin repeat	SM00248/2.6E-4/ankyrin repeats	NA
CL5596.Contig1_All	4155	1751.62	88.58	-4.166745859	0	Down	0	ANF04049.4/0.0e+00/3-hydroxy-3-methylglutaryl-CoA reductase [Epinephelus lanceolatus]	AY424801.2/0.0/Dicentrarchus labrax HMG-CoA reductase mRNA, complete cds	sp|A7Z064|HMDH_BOVIN/0.0e+00/3-hydroxy-3-methylglutaryl-coenzyme A reductase OS=Bos taurus GN=HMGCR PE=2 SV=2	lcf:108878542/0.0e+00/hmgcr; 3-hydroxy-3-methylglutaryl-Coenzyme A reductase; K00021 hydroxymethylglutaryl-CoA reductase (NADPH) [EC:1.1.1.34]	Hs4557643/0.0e+00/[I] KOG2480 3-hydroxy-3-methylglutaryl-CoA (HMG-CoA) reductase	PTHR10572:SF2/0.0/--	NA
Unigene49865_All	664	1973	160	-3.485427985	0	Down	0	XP_020505432.1/6.5e-90/complement C5 [Labrus bergylta]	KR023992.1/0.0/Miichthys miiuy complement component C5 (C5) mRNA, complete cds	sp|P06684|CO5_MOUSE/2.8e-42/Complement C5 OS=Mus musculus GN=C5 PE=1 SV=2	tru:101065841/5.6e-90/c5; complement C5; K03994 complement component 5	Hs4502507/2.9e-41/[O] KOG1366 Alpha-macroglobulin	PTHR11412/2.2E-95/--	NA
Unigene21753_All	4713	7763	3118	-1.177174199	0	Down	0	XP_018547091.1/1.3e-253/PREDICTED: procollagen C-endopeptidase enhancer 2-like [Lates calcarifer]	BT082449.1/0.0/Anoplopoma fimbria clone afim-evh-515-213 Procollagen C-endopeptidase enhancer 2 precursor putative mRNA, complete cds	sp|Q61398|PCOC1_MOUSE/9.4e-108/Procollagen C-endopeptidase enhancer 1 OS=Mus musculus GN=Pcolce PE=1 SV=2	crg:105327358/5.6e-43/cubilin isoform X1; K14616 cubilin	Hs20539872/2.8e-101/[OW] TWOG0132 Procollagen C-endopeptidase enhancer	PTHR10127/2.3E-195/--	NA
CL85.Contig2_All	9119	1697.04	73.35	-4.393260633	0	Down	0	XP_018539235.1/0.0e+00/PREDICTED: fibronectin-like isoform X2 [Lates calcarifer]	XM_018683719.1/0.0/PREDICTED: Lates calcarifer fibronectin-like (LOC108887968), transcript variant X2, mRNA	sp|P07589|FINC_BOVIN/0.0e+00/Fibronectin OS=Bos taurus GN=FN1 PE=1 SV=4	lcf:108887968/0.0e+00/fibronectin-like isoform X1; K05717 fibronectin 1	Hs5730098_1/6.6e-83/[TW] KOG1225 Teneurin-1 and related extracellular matrix proteins, contain EGF-like repeats	PS01253/-/Fibronectin type-I domain signature.	NA
CL4167.Contig4_All	3400	2	2138.87	10.20145224	0	Up	0	XP_019576490.1/2.6e-102/PREDICTED: UDP-glycosyltransferase 73B5 [Rhinolophus sinicus]	NA	sp|Q22295|UGT50_CAEEL/7.4e-06/Putative UDP-glucuronosyltransferase ugt-50 OS=Caenorhabditis elegans GN=ugt-50 PE=1 SV=2	rss:109441150/1.7e-25/UDP-glycosyltransferase 72E1; K12356 coniferyl-alcohol glucosyltransferase [EC:2.4.1.111]	At4g34131/2.4e-107/[GC] KOG1192 UDP-glucuronosyl and UDP-glucosyl transferase	PF00201/9.4E-7/UDP-glucoronosyl and UDP-glucosyl transferase	NA
Unigene38418_All	1261	4580.63	1311.19	-1.665850116	0	Down	0	XP_018527190.1/1.6e-161/PREDICTED: retinol dehydrogenase 3-like [Lates calcarifer]	XM_018671674.1/0.0/PREDICTED: Lates calcarifer retinol dehydrogenase 3-like (LOC108880224), mRNA	sp|P55006|RDH7_RAT/1.3e-88/Retinol dehydrogenase 7 OS=Rattus norvegicus GN=Rdh7 PE=1 SV=1	csem:103389427/7.8e-141/retinol dehydrogenase 7-like; K11154 retinol dehydrogenase 16 [EC:1.1.1.-]	Hs19743808/7.7e-83/[QR] KOG1610 Corticosteroid 11-beta-dehydrogenase and related short chain-type dehydrogenases	PR00080/4.2E-6/Short-chain dehydrogenase/reductase (SDR) superfamily signature	molecular_function:GO:0016491//oxidoreductase activity;
Unigene31184_All	1483	7228.04	2801.12	-1.228781539	0	Down	0	XP_010733312.2/2.1e-128/PREDICTED: CD209 antigen-like protein E [Larimichthys crocea] >KKF27668.1 C-type lectin domain family 4 member E [Larimichthys crocea]	XM_010735010.2/0.0/PREDICTED: Larimichthys crocea CD209 antigen-like protein E (LOC104922236), mRNA	sp|Q67EQ1|CLC4E_RAT/4.7e-21/C-type lectin domain family 4 member E OS=Rattus norvegicus GN=Clec4e PE=2 SV=1	sasa:100136447/4.6e-60/CLC4E; C type lectin receptor B; K10059 C-type lectin domain family 4 member E	Hs7657333/5.8e-21/[TV] KOG4297 C-type lectin	PTHR22802/3.0E-47/--	NA
CL1959.Contig5_All	3263	483.77	2471.3	2.491696105	0	Up	0	XP_019110825.1/0.0e+00/PREDICTED: peptidyl-prolyl cis-trans isomerase G [Larimichthys crocea] >XP_019110826.1 PREDICTED: peptidyl-prolyl cis-trans isomerase G [Larimichthys crocea] >XP_019110827.1 PREDICTED: peptidyl-prolyl cis-trans isomerase G [Larimichthys crocea]	XM_019255282.1/0.0/PREDICTED: Larimichthys crocea peptidylprolyl isomerase G (ppig), transcript variant X3, mRNA	sp|A2AR02|PPIG_MOUSE/1.1e-203/Peptidyl-prolyl cis-trans isomerase G OS=Mus musculus GN=Ppig PE=1 SV=1	lco:104931047/0.0e+00/ppig; peptidylprolyl isomerase G; K09566 peptidyl-prolyl isomerase G (cyclophilin G) [EC:5.2.1.8]	Hs4758106_1/2.4e-197/[O] KOG0546 HSP90 co-chaperone CPR7/Cyclophilin	PS00170/-/Cyclophilin-type peptidyl-prolyl cis-trans isomerase signature.	NA
CL2094.Contig1_All	4986	1601.36	41.71	-5.123941392	0	Down	0	XP_019116392.1/0.0e+00/PREDICTED: canalicular multispecific organic anion transporter 1 [Larimichthys crocea] >KKF28031.1 Canalicular multispecific organic anion transporter 1 [Larimichthys crocea]	XM_019260847.1/0.0/PREDICTED: Larimichthys crocea ATP binding cassette subfamily C member 2 (abcc2), mRNA	sp|Q28689|MRP2_RABIT/1.0e-285/Canalicular multispecific organic anion transporter 1 OS=Oryctolagus cuniculus GN=ABCC2 PE=2 SV=1	lco:104929866/0.0e+00/abcc2; ATP binding cassette subfamily C member 2; K05666 ATP-binding cassette, subfamily C (CFTR/MRP), member 2	Hs4557481/1.7e-279/[Q] KOG0054 Multidrug resistance-associated protein/mitoxantrone resistance protein, ABC superfamily	SM00382/7.5E-11/ATPases associated with a variety of cellular activities	cellular_component:GO:0005887//integral component of plasma membrane;molecular_function:GO:0005524//ATP binding;GO:0042626//ATPase activity, coupled to transmembrane movement of substances;GO:0008514//organic anion transmembrane transporter activity;
CL9755.Contig1_All	1761	3	1916	9.457738506	0	Up	0	XP_019578235.1/5.3e-115/PREDICTED: protein EXORDIUM-like [Rhinolophus sinicus]	NA	NA	NA	NA	PTHR31279:SF3/2.0E-210/--	NA
CL2344.Contig4_All	1748	119.1	1636.4	3.919099285	0	Up	0	AER12723.1/3.3e-133/insulin-like growth factor binding protein-1 [Lateolabrax japonicus]	JN692270.1/0.0/Lateolabrax japonicus insulin-like growth factor binding protein-1 mRNA, complete cds	sp|P24591|IBP1_BOVIN/3.3e-50/Insulin-like growth factor-binding protein 1 OS=Bos taurus GN=IGFBP1 PE=2 SV=2	cmk:103190034/6.1e-27/insulin-like growth factor-binding protein 3; K10138 insulin-like growth factor-binding protein 3	Hs4504615/1.3e-48/[T] LSE2684 H Insulin-like growth factor binding protein	PS51323/17.534/Insulin-like growth factor-binding protein (IGFBP) N-terminal domain profile.	NA
Unigene47637_All	717	5	1713	8.559200502	0	Up	0	NA	NA	NA	NA	NA	PF02672/4.7E-26/CP12 domain	NA
Unigene89335_All	2013	2452	5663	1.346426712	0	Up	0	CAA58470.1/3.6e-06/70kD peroxisomal integral membrane protein [Homo sapiens]	XM_018698793.1/0.0/PREDICTED: Lates calcarifer ATP binding cassette subfamily D member 3 (abcd3), transcript variant X2, mRNA	sp|P28288|ABCD3_HUMAN/1.5e-06/ATP-binding cassette sub-family D member 3 OS=Homo sapiens GN=ABCD3 PE=1 SV=1	csem:103376832/6.2e-07/abcd3; ATP-binding cassette sub-family D member 3; K05677 ATP-binding cassette, subfamily D (ALD), member 3	Hs4506341/1.1e-06/[IR] KOG0060 Long-chain acyl-CoA transporter, ABC superfamily (involved in peroxisome organization and biogenesis)	NA	NA
CL11222.Contig2_All	2547	335.23	2150.45	2.820234581	0	Up	0	XP_019129908.1/1.2e-269/PREDICTED: AP-3 complex subunit delta-1 isoform X5 [Larimichthys crocea]	XM_019274363.1/0.0/PREDICTED: Larimichthys crocea adaptor related protein complex 3 delta 1 subunit (ap3d1), transcript variant X5, mRNA	sp|Q865S1|AP3D1_BOVIN/7.5e-152/AP-3 complex subunit delta-1 OS=Bos taurus GN=AP3D1 PE=1 SV=2	lcf:108881405/2.1e-270/LOW QUALITY PROTEIN: AP-3 complex subunit delta-1-like; K12396 AP-3 complex subunit delta	Hs20127438/3.9e-134/[U] KOG1059 Vesicle coat complex AP-3, delta subunit	PF06375/2.3E-47/Bovine leukaemia virus receptor (BLVR)	biological_process:GO:0006886//intracellular protein transport;GO:0016192//vesicle-mediated transport;cellular_component:GO:0030123//AP-3 adaptor complex;
CL7842.Contig3_All	3296	2749.39	455.6	-2.454452754	0	Down	0	AMY62083.1/1.1e-299/endothelial lipase, partial [Siniperca chuatsi]	KT895232.1/0.0/Siniperca chuatsi endothelial lipase (EL) mRNA, partial cds	sp|Q9Y5X9|LIPE_HUMAN/1.8e-169/Endothelial lipase OS=Homo sapiens GN=LIPG PE=1 SV=1	lcf:108881177/2.3e-277/endothelial lipase-like isoform X1; K22284 endothelial lipase [EC:3.1.1.3]	Hs5174497/1.3e-169/[MOI] TWOG0490 Vitellogenin/Lipoprotein lipase/Triacylglyerol lipase	SM00308/9.8E-5/Lipoxygenase homology 2 (beta barrel) domain	NA
CL2088.Contig6_All	3618	2072.3	199.85	-3.235424233	0	Down	0	XP_010743416.2/1.1e-93/PREDICTED: nucleoside diphosphate kinase, mitochondrial-like [Larimichthys crocea] >KKF16432.1 Nucleoside diphosphate kinase, mitochondrial [Larimichthys crocea]	XM_018672740.1/0.0/PREDICTED: Lates calcarifer nucleoside diphosphate kinase, mitochondrial-like (LOC108881003), mRNA	sp|Q9WV84|NDKM_MOUSE/1.6e-51/Nucleoside diphosphate kinase, mitochondrial OS=Mus musculus GN=Nme4 PE=1 SV=1	lco:104930348/1.4e-94/nucleoside diphosphate kinase, mitochondrial-like; K00940 nucleoside-diphosphate kinase [EC:2.7.4.6]	Hs4826862/2.0e-51/[F] KOG0888 Nucleoside diphosphate kinase	PS00469/-/Nucleoside diphosphate kinases active site.	biological_process:GO:0006228//UTP biosynthetic process;GO:0006241//CTP biosynthetic process;GO:0006183//GTP biosynthetic process;molecular_function:GO:0005524//ATP binding;GO:0004550//nucleoside diphosphate kinase activity;
Unigene7300_All	2257	2472.91	347.11	-2.69392574	0	Down	0	XP_018559590.1/4.4e-247/PREDICTED: phosphatidylcholine-sterol acyltransferase [Lates calcarifer]	XM_018704074.1/0.0/PREDICTED: Lates calcarifer lecithin-cholesterol acyltransferase (lcat), mRNA	sp|P53760|LCAT_CHICK/9.2e-162/Phosphatidylcholine-sterol acyltransferase (Fragment) OS=Gallus gallus GN=LCAT PE=1 SV=1	lcf:108902284/5.8e-248/lcat; phosphatidylcholine-sterol acyltransferase; K00650 lecithin-cholesterol acyltransferase [EC:2.3.1.43]	Hs4557892/3.0e-154/[I] KOG2369 Lecithin:cholesterol acyltransferase (LCAT)/Acyl-ceramide synthase	PTHR11440:SF18/2.9E-286/--	NA
CL4509.Contig1_All	1899	9596.65	4295.02	-1.021046867	0	Down	0	XP_019109074.1/2.6e-269/PREDICTED: phosphomethylethanolamine N-methyltransferase-like isoform X2 [Larimichthys crocea]	XM_019253529.1/0.0/PREDICTED: Larimichthys crocea phosphomethylethanolamine N-methyltransferase-like (LOC104919993), transcript variant X3, mRNA	sp|Q54I98|SMT1_DICDI/4.2e-06/Probable cycloartenol-C-24-methyltransferase 1 OS=Dictyostelium discoideum GN=smt1 PE=1 SV=1	lco:104919993/7.8e-270/phosphomethylethanolamine N-methyltransferase-like; K05929 phosphoethanolamine N-methyltransferase [EC:2.1.1.103]	At1g73600/4.5e-151/[IR] KOG1269 SAM-dependent methyltransferases	PTHR10108/7.1E-127/--	NA
CL1449.Contig3_All	7687	4467.51	8377.49	1.045866262	0	Up	0	XP_022067570.1/0.0e+00/calnexin [Acanthochromis polyacanthus]	XM_018665043.1/0.0/PREDICTED: Lates calcarifer acyl-CoA oxidase 1 (acox1), transcript variant X2, mRNA	sp|Q5R440|CALX_PONAB/2.4e-246/Calnexin OS=Pongo abelii GN=CANX PE=2 SV=2	lcf:108873746/0.0e+00/LOW QUALITY PROTEIN: calnexin-like; K08054 calnexin	Hs10716563/6.7e-246/[O] KOG0675 Calnexin	PTHR10909/1.2E-230/--	NA
Unigene18648_All	1919	2937.04	541	-2.301843254	0	Down	0	XP_010732552.2/2.5e-214/PREDICTED: 3-ketoacyl-CoA thiolase, mitochondrial [Larimichthys crocea] >KKF24820.1 3-ketoacyl-CoA thiolase, mitochondrial [Larimichthys crocea]	FJ804426.1/0.0/Perca flavescens acetyl-Coenzyme A acyltransferase mRNA, complete cds	sp|Q8BWT1|THIM_MOUSE/2.1e-175/3-ketoacyl-CoA thiolase, mitochondrial OS=Mus musculus GN=Acaa2 PE=1 SV=3	lco:104921655/3.3e-215/acaa2; acetyl-CoA acyltransferase 2; K07508 acetyl-CoA acyltransferase 2 [EC:2.3.1.16]	Hs5174429/1.6e-172/[I] KOG1391 Acetyl-CoA acetyltransferase	PTHR18919:SF107/6.5E-282/--	NA
CL2241.Contig2_All	2233	3276.96	691.48	-2.105779473	0	Down	0	XP_018522652.1/5.2e-248/PREDICTED: coagulation factor VII-like [Lates calcarifer]	XM_019267446.1/0.0/PREDICTED: Larimichthys crocea coagulation factor VII (f7), mRNA	sp|Q2F9P2|FA7_PANTR/5.6e-111/Coagulation factor VII OS=Pan troglodytes GN=F7 PE=3 SV=1	lcf:108877177/6.8e-249/coagulation factor VII-like; K01320 coagulation factor VII [EC:3.4.21.21]	Hs10518503/1.1e-111/[VO] LSE3589 H Blood coagulation factors	PS00022/-/EGF-like domain signature 1.	NA
CL3423.Contig11_All	1835	928.36	3268.36	1.954629794	0	Up	0	XP_010743833.1/2.2e-39/PREDICTED: catechol O-methyltransferase domain-containing protein 1 [Larimichthys crocea] >KKF25200.1 Catechol O-methyltransferase domain-containing protein 1 [Larimichthys crocea]	XM_010782547.1/0.0/PREDICTED: Notothenia coriiceps catechol O-methyltransferase domain-containing protein 1-like (LOC104955263), mRNA	sp|Q86IC9|CAMT1_DICDI/4.6e-18/Probable caffeoyl-CoA O-methyltransferase 1 OS=Dictyostelium discoideum GN=omt5 PE=3 SV=1	rss:109442664/2.1e-09/caffeoyl-CoA O-methyltransferase 1; K00588 caffeoyl-CoA O-methyltransferase [EC:2.1.1.104]	Hs21389377/3.2e-13/[Q] KOG1663 O-methyltransferase	NA	molecular_function:GO:0008171//O-methyltransferase activity;
Unigene3579_All	2228	9142.78	4016.47	-1.047885643	0	Down	0	XP_022068906.1/3.7e-36/complement factor H-related protein 1-like isoform X1 [Acanthochromis polyacanthus]	FQ310508.3/0.0/Dicentrarchus labrax chromosome sequence corresponding to linkage group 18, complete sequence	NA	sasa:106598656/1.1e-12/complement factor H-related protein 5-like; K03906 coagulation factor XIII B polypeptide	NA	PF00084/6.1E-6/Sushi repeat (SCR repeat)	NA
CL5603.Contig1_All	4443	573	2618	2.330677214	0	Up	0	XP_008298339.1/0.0e+00/PREDICTED: moesin [Stegastes partitus]	XM_018691969.1/0.0/PREDICTED: Lates calcarifer moesin (LOC108893706), mRNA	sp|P26041|MOES_MOUSE/2.2e-284/Moesin OS=Mus musculus GN=Msn PE=1 SV=3	lcf:108893706/0.0e+00/moesin; K05763 moesin	Hs4505257/2.3e-283/[R] KOG3529 Radixin, moesin and related proteins of the ERM family	SM00295/2.8E-76/Band 4.1 homologues	NA
CL1052.Contig1_All	2462	0	3274.51	12.81588248	0	Up	0	XP_019576222.1/0.0e+00/PREDICTED: probable mediator of RNA polymerase II transcription subunit 37e, partial [Rhinolophus sinicus]	XM_019720663.1/0.0/PREDICTED: Rhinolophus sinicus probable mediator of RNA polymerase II transcription subunit 37e (LOC109440494), partial mRNA	sp|P19120|HSP7C_BOVIN/3.3e-290/Heat shock cognate 71 kDa protein OS=Bos taurus GN=HSPA8 PE=1 SV=2	rss:109440494/0.0e+00/probable mediator of RNA polymerase II transcription subunit 37e; K03283 heat shock 70kDa protein 1/2/6/8	At5g02500/0.0e+00/[O] KOG0101 Molecular chaperones HSP70/HSC70, HSP70 superfamily	PTHR19375:SF232/0.0/--	NA
CL925.Contig1_All	7498	701.85	2853.05	2.162089557	0	Up	0	XP_022070149.1/0.0e+00/ESF1 homolog [Acanthochromis polyacanthus]	XM_018684833.1/0.0/PREDICTED: Lates calcarifer ESF1 nucleolar pre-rRNA processing protein homolog (esf1), transcript variant X3, mRNA	sp|K7NTD0|OSTC2_DIPSG/7.9e-16/Osteocalcin 2 OS=Diplodus sargus GN=bglap2 PE=1 SV=1	lcf:108874846/9.6e-29/probable serine/threonine-protein kinase kinX; K18626 trichohyalin	SPAPB1E7.04c/1.5e-21/[M] KOG4701 Chitinase	PTHR12202/0.0/--	NA
CL1864.Contig5_All	2238	3443.24	6987.36	1.15979989	0	Up	0	XP_018534862.1/5.4e-88/PREDICTED: glucose-6-phosphatase-like [Lates calcarifer]	FQ310507.3/0.0/Dicentrarchus labrax chromosome sequence corresponding to linkage group 1, bottom part, complete sequence	sp|Q19KA1|G6PC_FELCA/1.8e-56/Glucose-6-phosphatase OS=Felis catus GN=G6PC PE=2 SV=1	lcf:108885148/7.2e-89/glucose-6-phosphatase-like; K01084 glucose-6-phosphatase [EC:3.1.3.9]	NA	PF01569/1.5E-6/PAP2 superfamily	NA
CL2628.Contig3_All	2862	1535.31	27.21	-5.679430057	0	Down	0	XP_010750670.1/0.0e+00/PREDICTED: polyadenylate-binding protein 1 isoform X1 [Larimichthys crocea] >KKF08886.1 Polyadenylate-binding protein 1 [Larimichthys crocea]	XM_010752368.2/0.0/PREDICTED: Larimichthys crocea poly(A) binding protein cytoplasmic 1 (pabpc1), transcript variant X1, mRNA	sp|P29341|PABP1_MOUSE/0.0e+00/Polyadenylate-binding protein 1 OS=Mus musculus GN=Pabpc1 PE=1 SV=2	lco:104936343/0.0e+00/pabpc1; poly(A) binding protein cytoplasmic 1; K13126 polyadenylate-binding protein	Hs4505575/0.0e+00/[AJ] KOG0123 Polyadenylate-binding protein (RRM superfamily)	SM00360/1.6E-24/RNA recognition motif	NA
CL3286.Contig5_All	2605	4463.01	1283.04	-1.65963173	0	Down	0	XP_022046758.1/0.0e+00/urocanate hydratase [Acanthochromis polyacanthus]	XM_010776373.1/0.0/PREDICTED: Notothenia coriiceps urocanate hydratase 1 (uroc1), mRNA	sp|Q8VC12|HUTU_MOUSE/2.8e-303/Urocanate hydratase OS=Mus musculus GN=Uroc1 PE=1 SV=2	lcf:108889849/0.0e+00/uroc1; LOW QUALITY PROTEIN: urocanate hydratase; K01712 urocanate hydratase [EC:4.2.1.49]	CE22333/4.0e-235/[E] TWOG0079 Urocanate hydratase	PF01175/4.0E-126/Urocanase	molecular_function:GO:0016153//urocanate hydratase activity;
CL4509.Contig5_All	2064	3248.25	688.57	-2.099168281	0	Down	0	XP_019109074.1/2.3e-274/PREDICTED: phosphomethylethanolamine N-methyltransferase-like isoform X2 [Larimichthys crocea]	XM_019253529.1/0.0/PREDICTED: Larimichthys crocea phosphomethylethanolamine N-methyltransferase-like (LOC104919993), transcript variant X3, mRNA	sp|Q54I98|SMT1_DICDI/4.5e-06/Probable cycloartenol-C-24-methyltransferase 1 OS=Dictyostelium discoideum GN=smt1 PE=1 SV=1	lco:104919993/3.8e-270/phosphomethylethanolamine N-methyltransferase-like; K05929 phosphoethanolamine N-methyltransferase [EC:2.1.1.103]	At1g73600/4.8e-151/[IR] KOG1269 SAM-dependent methyltransferases	PTHR10108/7.1E-127/--	NA
CL761.Contig1_All	2929	0	3226	12.79434988	0	Up	0	XP_019575826.1/6.2e-108/PREDICTED: linoleate 9S-lipoxygenase 5, chloroplastic [Rhinolophus sinicus]	NA	sp|D3ZQF9|LX12E_RAT/2.0e-39/Arachidonate 12-lipoxygenase, epidermal-type OS=Rattus norvegicus GN=Alox12e PE=3 SV=1	rss:109440107/8.2e-109/linoleate 9S-lipoxygenase 5, chloroplastic; K15718 linoleate 9S-lipoxygenase [EC:1.13.11.58]	At3g45140/9.0e-143/[I] TWOG0111 Lipoxygenase	PS50095/17.22/PLAT domain profile.	NA
CL1595.Contig2_All	1175	979.07	3334.96	1.907004702	0	Up	0	XP_016334316.1/3.6e-35/PREDICTED: eukaryotic initiation factor 4A-II-like [Sinocyclocheilus anshuiensis]	XM_018677224.1/0.0/PREDICTED: Lates calcarifer eukaryotic translation initiation factor 4A2 (eif4a2), mRNA	sp|Q8JFP1|IF4A2_CHICK/6.9e-36/Eukaryotic initiation factor 4A-II OS=Gallus gallus GN=EIF4A2 PE=2 SV=1	sanh:107682656/4.8e-36/eukaryotic initiation factor 4A-II-like; K03257 translation initiation factor 4A	Hs4503531/5.0e-36/[J] KOG0327 Translation initiation factor 4F, helicase subunit (eIF-4A) and related helicases	NA	NA
CL2202.Contig7_All	5876	732.7	2897.99	2.122577257	0	Up	0	KFO22765.1/1.6e-240/Arylsulfatase E [Fukomys damarensis]	XM_018695149.1/0.0/PREDICTED: Lates calcarifer melanoma inhibitory activity 2 (mia2), transcript variant X3, mRNA	sp|P22793|TRHY_SHEEP/1.2e-136/Trichohyalin OS=Ovis aries GN=TCHH PE=2 SV=2	lco:104937237/1.4e-147/trichohyalin-like; K18626 trichohyalin	Hs18544393/8.1e-127/[T] LSE0196 H S100 EF-hand calcium-binding protein	NA	NA
CL5260.Contig4_All	3613	2230.94	269.84	-2.908656424	0	Down	0	XP_018525673.1/4.8e-288/PREDICTED: dimethylaniline monooxygenase [N-oxide-forming] 5-like [Lates calcarifer]	XM_018670157.1/0.0/PREDICTED: Lates calcarifer dimethylaniline monooxygenase [N-oxide-forming] 5-like (LOC108879033), mRNA	sp|P49326|FMO5_HUMAN/1.8e-143/Dimethylaniline monooxygenase [N-oxide-forming] 5 OS=Homo sapiens GN=FMO5 PE=1 SV=2	lcf:108879033/6.4e-289/dimethylaniline monooxygenase [N-oxide-forming] 5-like; K00485 dimethylaniline monooxygenase (N-oxide forming) [EC:1.14.13.8]	Hs4503761/2.2e-143/[Q] KOG1399 Flavin-containing monooxygenase	PR00370/7.44E-45/Flavin-containing monooxygenase (FMO) signature	NA
CL3423.Contig4_All	1716	1471.99	4134.92	1.628910708	0	Up	0	XP_005744889.1/1.3e-52/PREDICTED: catechol O-methyltransferase domain-containing protein 1-like [Pundamilia nyererei] >XP_005914145.1 PREDICTED: catechol O-methyltransferase domain-containing protein 1-like [Haplochromis burtoni]	XM_003451963.3/0.0/PREDICTED: Oreochromis niloticus catechol O-methyltransferase domain-containing protein 1 (LOC100703190), mRNA	sp|Q86VU5|CMTD1_HUMAN/1.0e-27/Catechol O-methyltransferase domain-containing protein 1 OS=Homo sapiens GN=COMTD1 PE=1 SV=1	rss:109442664/1.3e-18/caffeoyl-CoA O-methyltransferase 1; K00588 caffeoyl-CoA O-methyltransferase [EC:2.1.1.104]	Hs21389377/7.3e-28/[Q] KOG1663 O-methyltransferase	NA	molecular_function:GO:0008171//O-methyltransferase activity;
CL10018.Contig2_All	2913	301.07	2030.99	2.892831434	0	Up	0	XP_022063690.1/2.3e-83/cytokine-inducible SH2-containing protein [Acanthochromis polyacanthus]	XM_020101685.1/0.0/PREDICTED: Paralichthys olivaceus cytokine inducible SH2 containing protein (cish), mRNA	sp|Q9PW70|CISH_CHICK/3.1e-37/Cytokine-inducible SH2-containing protein OS=Gallus gallus GN=CISH PE=2 SV=1	lco:104930954/9.0e-84/cish; cytokine inducible SH2 containing protein; K04701 cytokine inducible SH2-containing protein	Hs21614507/4.7e-35/[T] KOG4566 Cytokine-inducible SH2 protein	NA	biological_process:GO:0016567//protein ubiquitination;GO:0035556//intracellular signal transduction;cellular_component:GO:0005622//intracellular;
Unigene15138_All	2162	1953.97	176.85	-3.326991032	0	Down	0	XP_022063326.1/1.8e-165/CCAAT/enhancer-binding protein alpha [Acanthochromis polyacanthus]	XM_018692892.1/0.0/PREDICTED: Lates calcarifer CCAAT/enhancer binding protein alpha (cebpa), mRNA	sp|P98088|MUC5A_HUMAN/1.2e-14/Mucin-5AC OS=Homo sapiens GN=MUC5AC PE=1 SV=4	asn:102388355/7.1e-17/MUC2; mucin 2, oligomeric mucus/gel-forming; K10955 mucin-2	Hs4757972/7.7e-75/[K] KOG3119 Basic region leucine zipper transcription factor	PTHR23334:SF5/2.8E-131/--	molecular_function:GO:0003700//DNA binding transcription factor activity;
CL2563.Contig2_All	2392	1613.47	68.32	-4.422895807	0	Down	0	XP_005371624.1/1.5e-43/PREDICTED: zinc finger protein 431-like isoform X1 [Microtus ochrogaster]	XM_018662262.1/0.0/PREDICTED: Lates calcarifer zinc finger protein ZFMSA12A-like (LOC108873915), transcript variant X3, mRNA	sp|C9JN71|ZN878_HUMAN/2.2e-41/Zinc finger protein 878 OS=Homo sapiens GN=ZNF878 PE=3 SV=2	ccan:109680894/9.2e-42/zinc finger protein 709-like; K09228 KRAB domain-containing zinc finger protein	Hs20544900/1.6e-41/[R] KOG1721 FOG: Zn-finger	NA	NA
Unigene52885_All	1835	4	1692	8.863333014	0	Up	0	XP_020611700.1/6.5e-55/steroid 17-alpha-hydroxylase/17,20 lyase-like [Orbicella faveolata]	NA	sp|Q3LFT9|CP1A2_BALAC/5.4e-43/Cytochrome P450 1A2 OS=Balaenoptera acutorostrata GN=CYP1A2 PE=2 SV=3	lcm:102346130/1.5e-47/steroid 21-hydroxylase; K00513 steroid 21-monooxygenase [EC:1.14.14.16]	At3g10560/7.1e-53/[Q] KOG0156 Cytochrome P450 CYP2 subfamily	PR00385/1.35E-9/P450 superfamily signature	NA
CL930.Contig3_All	2303	57.76	1415.45	4.753865396	0	Up	0	XP_018526458.1/2.6e-125/PREDICTED: insulin-like growth factor-binding protein 1 [Lates calcarifer]	XM_008284070.1/0.0/PREDICTED: Stegastes partitus insulin-like growth factor-binding protein 1 (LOC103358918), mRNA	sp|P24591|IBP1_BOVIN/1.2e-39/Insulin-like growth factor-binding protein 1 OS=Bos taurus GN=IGFBP1 PE=2 SV=2	mdo:100618843/8.3e-32/IGFBP3; insulin like growth factor binding protein 3; K10138 insulin-like growth factor-binding protein 3	Hs4504615/2.0e-36/[T] LSE2684 H Insulin-like growth factor binding protein	PS00222/-/Insulin-like growth factor-binding protein (IGFBP) N-terminal domain signature.	biological_process:GO:0001558//regulation of cell growth;cellular_component:GO:0005576//extracellular region;molecular_function:GO:0005520//insulin-like growth factor binding;
Unigene6976_All	3496	2413.12	348.47	-2.652974135	0	Down	0	XP_019209805.1/3.0e-61/PREDICTED: uncharacterized protein LOC102080646 [Oreochromis niloticus]	XM_018661996.1/0.0/PREDICTED: Lates calcarifer coxsackievirus and adenovirus receptor homolog (LOC108873690), transcript variant X1, mRNA	sp|Q2T9N0|FSCB_BOVIN/4.8e-32/Fibrous sheath CABYR-binding protein OS=Bos taurus GN=FSCB PE=2 SV=1	mze:101480298/5.4e-51/programmed cell death 1 ligand 1-like; K06745 programmed cell death 1 ligand 1	Hs22042026/5.7e-27/[W] KOG3549 Syntrophins (type gamma)	SM00409/0.0034/Immunoglobulin	NA
CL7772.Contig2_All	4835	1043.21	3411.18	1.848060441	0	Up	0	XP_022066319.1/7.3e-106/mediator of RNA polymerase II transcription subunit 13-like isoform X1 [Acanthochromis polyacanthus]	XM_010775059.1/0.0/PREDICTED: Notothenia coriiceps plexin A3-like (LOC104948837), partial mRNA	sp|A2VCZ5|MD13L_DANRE/1.6e-91/Mediator of RNA polymerase II transcription subunit 13-like OS=Danio rerio GN=zgc:153454 PE=2 SV=1	lco:104933844/9.7e-107/mediator of RNA polymerase II transcription subunit 13-like; K15164 mediator of RNA polymerase II transcription subunit 13	Hs4827044/3.0e-87/[K] KOG3600 Thyroid hormone receptor-associated protein complex, subunit TRAP240	PF06333/1.2E-40/Mediator complex subunit 13 C-terminal	NA
CL1870.Contig1_All	1208	2	1993.17	10.09966821	0	Up	0	AAP79210.1/8.6e-40/photosystem II protein PsbP [Bigelowiella natans]	AC024094.28/0.0/Homo sapiens 4 RP11-193M13 (Roswell Park Cancer Institute Human BAC Library) complete sequence	NA	NA	NA	PTHR31407/4.1E-159/--	NA
CL8326.Contig1_All	1676	3	1796	9.364428295	0	Up	0	XP_019577175.1/2.3e-75/PREDICTED: uncharacterized protein LOC109441413 [Rhinolophus sinicus]	NA	sp|Q54RE8|KMO_DICDI/4.8e-06/Kynurenine 3-monooxygenase OS=Dictyostelium discoideum GN=kmo PE=3 SV=1	aga:AgaP_AGAP000106/9.7e-06/AGAP000106-PA; K06126 ubiquinone biosynthesis monooxygenase Coq6 [EC:1.14.13.-]	At4g38540/2.2e-77/[CR] KOG2614 Kynurenine 3-monooxygenase and related flavoprotein monooxygenases	PTHR13789/9.2E-139/--	biological_process:GO:0044550//secondary metabolite biosynthetic process;molecular_function:GO:0004497//monooxygenase activity;GO:0071949//FAD binding;
CL4540.Contig1_All	2059	3325.49	743.83	-2.021702931	0	Down	0	XP_018541708.1/7.0e-191/PREDICTED: extracellular matrix protein 1-like [Lates calcarifer]	XM_018686192.1/0.0/PREDICTED: Lates calcarifer extracellular matrix protein 1-like (LOC108889624), mRNA	sp|Q62894|ECM1_RAT/3.9e-18/Extracellular matrix protein 1 OS=Rattus norvegicus GN=Ecm1 PE=1 SV=2	NA	Hs12707572/1.3e-18/[W] LSE2972 H Extracellular matrix protein 1	PTHR16776/8.7E-68/--	NA
CL717.Contig6_All	7695	4054.23	7723.5	1.068645995	0	Up	0	XP_019129438.1/1.2e-198/PREDICTED: tyrosine-protein kinase STYK1-like isoform X2 [Larimichthys crocea]	XM_010742951.2/0.0/PREDICTED: Larimichthys crocea tyrosine-protein kinase STYK1-like (LOC104928628), transcript variant X1, mRNA	sp|Q6J9G1|STYK1_MOUSE/5.9e-59/Tyrosine-protein kinase STYK1 OS=Mus musculus GN=Styk1 PE=2 SV=2	lco:104928628/1.5e-199/tyrosine-protein kinase STYK1-like; K17510 tyrosine-protein kinase STYK1 [EC:2.7.10.2]	Hs8922179/3.1e-57/[T] KOG0200 Fibroblast/platelet-derived growth factor receptor and related receptor tyrosine kinases	PTHR24418/3.0E-122/--	NA
CL11540.Contig2_All	2876	6325.71	2355.99	-1.286074841	0	Down	0	XP_018529975.1/1.1e-250/PREDICTED: chitotriosidase-1-like [Lates calcarifer]	LC077733.1/0.0/Sebastiscus marmoratus SmChi-3 mRNA for chitinase, complete cds	sp|Q6RY07|CHIA_RAT/1.5e-148/Acidic mammalian chitinase OS=Rattus norvegicus GN=Chia PE=2 SV=1	lco:104939323/2.7e-234/acidic mammalian chitinase-like; K01183 chitinase [EC:3.2.1.14]	Hs4502809/2.4e-140/[G] KOG2806 Chitinase	SM00494/0.0095/Chitin-binding domain type 2	NA
CL8535.Contig4_All	1600	1284.27	3792.07	1.700856216	0	Up	0	XP_010742130.2/1.7e-245/PREDICTED: calreticulin-like [Larimichthys crocea] >KKF33337.1 Calreticulin [Larimichthys crocea]	XM_010743828.2/0.0/PREDICTED: Larimichthys crocea calreticulin-like (LOC104929336), mRNA	sp|P15253|CALR_RABIT/3.4e-195/Calreticulin OS=Oryctolagus cuniculus GN=CALR PE=1 SV=1	lco:104929336/2.3e-246/calreticulin-like; K08057 calreticulin	Hs4757900/1.6e-194/[O] KOG0674 Calreticulin	PS00805/-/Calreticulin family repeated motif signature.	biological_process:GO:0006457//protein folding;cellular_component:GO:0005783//endoplasmic reticulum;molecular_function:GO:0051082//unfolded protein binding;GO:0005509//calcium ion binding;
Unigene48608_All	2183	2	1969	10.08206656	0	Up	0	XP_019575729.1/1.0e-62/PREDICTED: LOW QUALITY PROTEIN: leucine-rich repeat receptor-like protein kinase PEPR2 [Rhinolophus sinicus]	NA	sp|Q1RMT8|IRAK4_BOVIN/2.3e-32/Interleukin-1 receptor-associated kinase 4 OS=Bos taurus GN=IRAK4 PE=2 SV=1	rss:109440226/4.0e-60/BRASSINOSTEROID INSENSITIVE 1-associated receptor kinase 1; K13416 brassinosteroid insensitive 1-associated receptor kinase 1 [EC:2.7.10.1 2.7.11.1]	At2g31880/2.3e-204/[T] LSE0002 A Receptor protein kinase containing LRR repeats	PS51450/5.979/Leucine-rich repeat profile.	NA
CL8950.Contig1_All	1478	683.57	2762.09	2.153418503	0	Up	0	XP_008283620.1/4.0e-132/PREDICTED: nucleolar protein 58 isoform X1 [Stegastes partitus]	XM_019257437.1/0.0/PREDICTED: Larimichthys crocea NOP58 ribonucleoprotein (nop58), transcript variant X1, mRNA	sp|Q6DFW4|NOP58_MOUSE/2.9e-100/Nucleolar protein 58 OS=Mus musculus GN=Nop58 PE=1 SV=1	mze:101488093/3.0e-128/nop58; NOP58 ribonucleoprotein; K14565 nucleolar protein 58	Hs7706254/4.0e-99/[AJ] KOG2572 Ribosome biogenesis protein - Nop58p/Nop5p	PTHR10894:SF4/1.8E-139/--	NA
Unigene22336_All	1439	1497	4119	1.599039066	0	Up	0	BAM36375.1/5.3e-153/CCAAT/enhancer binding protein delta2 protein [Oplegnathus fasciatus]	AB665334.1/0.0/Oplegnathus fasciatus CEBPD mRNA for CCAAT/enhancer binding protein delta2 protein, complete cds, clone: 005_02-E08	sp|P49716|CEBPD_HUMAN/5.3e-62/CCAAT/enhancer-binding protein delta OS=Homo sapiens GN=CEBPD PE=1 SV=2	lcf:108883378/1.8e-149/cebpd; CCAAT/enhancer-binding protein delta; K10050 CCAAT/enhancer binding protein (C/EBP), delta	Hs4885131/8.5e-62/[K] KOG3119 Basic region leucine zipper transcription factor	PTHR23334/1.2E-125/--	molecular_function:GO:0003700//DNA binding transcription factor activity;
CL4931.Contig2_All	3607	289.27	1963.41	2.901692014	0	Up	0	AFV39801.1/2.1e-190/ER-associated Hsp40 co-chaperone [Sparus aurata]	JQ308827.1/0.0/Sparus aurata ER-associated Hsp40 co-chaperone (ERj3) mRNA, complete cds	sp|Q5RAJ6|DJB11_PONAB/3.2e-172/DnaJ homolog subfamily B member 11 OS=Pongo abelii GN=DNAJB11 PE=2 SV=1	lcf:108902500/1.5e-189/dnajb11; dnaJ homolog subfamily B member 11; K09517 DnaJ homolog subfamily B member 11	Hs7706495/2.3e-172/[O] KOG0713 Molecular chaperone (DnaJ superfamily)	PTHR24078:SF206/1.5E-257/--	NA
CL11533.Contig1_All	5699	1604.03	4280.5	1.554897362	0	Up	0	KKF14666.1/0.0e+00/Cutaneous T-cell lymphoma-associated antigen 5 [Larimichthys crocea]	XM_008302450.1/0.0/PREDICTED: Stegastes partitus melanoma inhibitory activity 2 (mia2), mRNA	sp|H0YM25|GG6LV_HUMAN/2.2e-47/Golgin subfamily A member 6-like protein 22 OS=Homo sapiens GN=GOLGA6L22 PE=3 SV=1	amex:103045246/9.1e-64/rpgr; X-linked retinitis pigmentosa GTPase regulator; K19607 X-linked retinitis pigmentosa GTPase regulator	At3g28770/7.5e-61/[S] LSE0099 A Uncharacterized protein	PTHR23158:SF38/7.0E-44/--	NA
CL4712.Contig3_All	1317	2	1938.35	10.05943254	0	Up	0	XP_019577664.1/3.6e-15/PREDICTED: protein SRC2 homolog [Rhinolophus sinicus]	NA	sp|Q4R3M1|WBP2L_MACFA/2.4e-08/Postacrosomal sheath WW domain-binding protein OS=Macaca fascicularis GN=WBP2NL PE=2 SV=1	mcf:102123807/1.2e-06/heat shock protein HSP 90-alpha-like; K04079 molecular chaperone HtpG	NA	PS50004/8.562/C2 domain profile.	NA
CL2094.Contig2_All	6134	2559.36	422.55	-2.459769961	0	Down	0	XP_019116392.1/0.0e+00/PREDICTED: canalicular multispecific organic anion transporter 1 [Larimichthys crocea] >KKF28031.1 Canalicular multispecific organic anion transporter 1 [Larimichthys crocea]	XM_019260847.1/0.0/PREDICTED: Larimichthys crocea ATP binding cassette subfamily C member 2 (abcc2), mRNA	sp|Q28689|MRP2_RABIT/1.2e-285/Canalicular multispecific organic anion transporter 1 OS=Oryctolagus cuniculus GN=ABCC2 PE=2 SV=1	lco:104929866/0.0e+00/abcc2; ATP binding cassette subfamily C member 2; K05666 ATP-binding cassette, subfamily C (CFTR/MRP), member 2	Hs4557481/2.1e-279/[Q] KOG0054 Multidrug resistance-associated protein/mitoxantrone resistance protein, ABC superfamily	SM00382/7.5E-11/ATPases associated with a variety of cellular activities	cellular_component:GO:0005887//integral component of plasma membrane;molecular_function:GO:0005524//ATP binding;GO:0042626//ATPase activity, coupled to transmembrane movement of substances;GO:0008514//organic anion transmembrane transporter activity;
Unigene63174_All	3041	1	2380	11.35556502	0	Up	0	XP_019575869.1/0.0e+00/PREDICTED: elongation factor 2 [Rhinolophus sinicus]	XM_019720310.1/0.0/PREDICTED: Rhinolophus sinicus elongation factor 2 (LOC109440148), mRNA	sp|P29691|EF2_CAEEL/0.0e+00/Elongation factor 2 OS=Caenorhabditis elegans GN=eef-2 PE=2 SV=4	rss:109440148/0.0e+00/elongation factor 2; K03234 elongation factor 2	At1g56075/0.0e+00/[J] KOG0469 Elongation factor 2	PTHR23115:SF136/0.0/--	molecular_function:GO:0003746//translation elongation factor activity;GO:0005525//GTP binding;GO:0003924//GTPase activity;
CL5918.Contig4_All	1647	7270	2943.15	-1.165775131	0	Down	0	XP_018521801.1/6.1e-129/PREDICTED: mitochondrial amidoxime-reducing component 1-like isoform X2 [Lates calcarifer]	XM_018666285.1/0.0/PREDICTED: Lates calcarifer mitochondrial amidoxime-reducing component 1-like (LOC108876638), transcript variant X2, mRNA	sp|Q58EJ9|MARC1_DANRE/9.2e-95/Mitochondrial amidoxime-reducing component 1 OS=Danio rerio GN=marc1 PE=2 SV=1	ame:411261/2.3e-20/molybdenum cofactor sulfurase 1; K15631 molybdenum cofactor sulfurtransferase [EC:2.8.1.9]	Hs12232405/3.2e-44/[R] KOG2362 Uncharacterized Fe-S protein	PTHR14237:SF27/7.8E-126/--	NA
CL2256.Contig1_All	6156	1527.36	55.5	-4.643589404	0	Down	0	XP_019122992.1/6.3e-54/PREDICTED: vesicle transport protein SFT2B-like [Larimichthys crocea]	XM_019265777.1/0.0/PREDICTED: Larimichthys crocea nuclear receptor binding SET domain protein 1 (nsd1), transcript variant X4, mRNA	sp|O95562|SFT2B_HUMAN/4.0e-34/Vesicle transport protein SFT2B OS=Homo sapiens GN=SFT2D2 PE=1 SV=1	fpg:101922876/7.4e-27/TBX19; T-box 19; K10184 T-box protein 19	Hs14736892/2.9e-34/[U] KOG2887 Membrane protein involved in ER to Golgi transport	PTHR23137/4.4E-57/--	NA
Unigene73589_All	893	3	1739	9.317898878	0	Up	0	NA	NA	NA	NA	NA	PTHR34803:SF2/8.7E-155/--	NA
CL4190.Contig2_All	1981	2720.01	491.9	-2.328355834	0	Down	0	AHY19854.1/1.4e-87/cadherin-1 [Sparus aurata]	KF861995.1/0.0/Sparus aurata cadherin-1 (CDH1) mRNA, complete cds	sp|P08641|CADH1_CHICK/4.7e-69/Cadherin-1 OS=Gallus gallus GN=CDH1 PE=1 SV=2	lco:104936033/5.4e-88/B-cadherin-like; K05689 cadherin 1, type 1, E-cadherin	Hs4757960/5.4e-67/[S] KOG3594 FOG: Cadherin repeats	PTHR24027/8.8E-104/--	NA
Unigene19546_All	794	1532	58	-4.584400426	0	Down	0	ACM07328.1/1.7e-52/parvalbumin [Siniperca chuatsi]	FJ560898.1/0.0/Siniperca chuatsi parvalbumin mRNA, complete cds	sp|P09227|PRVA_CYPCA/1.5e-45/Parvalbumin alpha OS=Cyprinus carpio PE=1 SV=2	ccar:109106548/2.6e-17/membrane-associated guanylate kinase, WW and PDZ domain-containing protein 2-like; K05629 atrophin-1 interacting protein 1	Hs4506335/1.1e-26/[T] KOG0027 Calmodulin and related proteins (EF-Hand superfamily)	PR01697/5.82E-33/Parvalbumin signature	NA
CL6282.Contig3_All	3404	0	3018	12.69819625	0	Up	0	CEM23017.1/9.2e-289/unnamed protein product [Vitrella brassicaformis CCMP3155]	NA	sp|P31543|CLP_TRYBB/9.1e-222/Heat shock protein 100 OS=Trypanosoma brucei brucei GN=HSP100 PE=3 SV=1	rss:109440895/1.0e-118/chaperone protein ClpB1; K03695 ATP-dependent Clp protease ATP-binding subunit ClpB	At5g15450/0.0e+00/[O] KOG1051 Chaperone HSP104 and related ATP-dependent Clp proteases	PR00300/1.1E-40/ATP-dependent Clp protease ATP-binding subunit signature	biological_process:GO:0016485//protein processing;GO:0009408//response to heat;cellular_component:GO:0005737//cytoplasm;molecular_function:GO:0005524//ATP binding;
CL4895.Contig6_All	1637	93.43	1466.76	4.111422311	0	Up	0	XP_018557658.1/4.7e-166/PREDICTED: high affinity immunoglobulin gamma Fc receptor I-like [Lates calcarifer]	AB491083.1/0.0/Sebastes schlegelii mRNA, clone: BRF 45-G2, induced by treatment of LPS	sp|Q96P31|FCRL3_HUMAN/2.0e-09/Fc receptor-like protein 3 OS=Homo sapiens GN=FCRL3 PE=1 SV=1	lcf:108900877/6.3e-167/high affinity immunoglobulin gamma Fc receptor I-like; K06498 high affinity immunoglobulin gamma Fc receptor I	Hs21314764/1.5e-09/[VT] LSE0290 H SH2 domain-containing phosphatase anchor protein	PTHR11481:SF58/6.9E-105/--	NA
CL7791.Contig1_All	709	6928	2745	-1.19681362	0	Down	0	AOW69611.1/2.2e-67/adipocyte-type fatty acid-binding protein [Lateolabrax japonicus]	XM_010734989.2/0.0/PREDICTED: Larimichthys crocea myelin P2 protein (LOC104922221), mRNA	sp|P02691|MYP2_RABIT/1.6e-40/Myelin P2 protein OS=Oryctolagus cuniculus GN=PMP2 PE=1 SV=3	mze:101482895/2.1e-66/fatty acid-binding protein, heart-like; K08752 fatty acid-binding protein 3, muscle and heart	Hs4505909/1.3e-39/[I] KOG4015 Fatty acid-binding protein FABP	NA	NA
CL104.Contig7_All	4955	121.5	1536.23	3.79918517	0	Up	0	XP_018557883.1/0.0e+00/PREDICTED: LOW QUALITY PROTEIN: ankyrin repeat and zinc finger domain-containing protein 1 [Lates calcarifer]	XM_018702367.1/0.0/PREDICTED: Lates calcarifer ankyrin repeat and zinc finger domain containing 1 (ankzf1), mRNA	sp|Q9H8Y5|ANKZ1_HUMAN/5.1e-157/Ankyrin repeat and zinc finger domain-containing protein 1 OS=Homo sapiens GN=ANKZF1 PE=1 SV=1	lcf:108901040/2.9e-175/beta-galactosidase-like; K12309 beta-galactosidase [EC:3.2.1.23]	Hs10834966/2.8e-104/[G] KOG0496 Beta-galactosidase	PF13857/2.5E-7/Ankyrin repeats (many copies)	NA
Unigene67153_All	909	2	1913	10.04044032	0	Up	0	XP_019579039.1/5.5e-47/PREDICTED: protein translation factor SUI1 homolog 1-like [Rhinolophus sinicus]	NA	sp|O60739|EIF1B_HUMAN/2.2e-29/Eukaryotic translation initiation factor 1b OS=Homo sapiens GN=EIF1B PE=1 SV=2	rss:109443216/7.2e-48/protein translation factor SUI1 homolog 1-like; K03113 translation initiation factor 1	At5g54940/1.3e-47/[J] KOG1770 Translation initiation factor 1 (eIF-1/SUI1)	NA	NA
Unigene38907_All	2802	2	1913	10.04044032	0	Up	0	XP_019575942.1/2.7e-294/PREDICTED: NADPH--cytochrome P450 reductase 2 [Rhinolophus sinicus]	AC027654.3/0.0/Mus musculus strain C57BL6/J chromosome 6 clone RP23-219K14, complete sequence	sp|Q3SYT8|NCPR_BOVIN/5.0e-125/NADPH--cytochrome P450 reductase OS=Bos taurus GN=POR PE=2 SV=3	rss:109440219/3.6e-295/NADPH--cytochrome P450 reductase 2; K00327 NADPH-ferrihemoprotein reductase [EC:1.6.2.4]	At4g30210/2.7e-298/[C] KOG1158 NADP/FAD dependent oxidoreductase	PS50902/32.288/Flavodoxin-like domain profile.	cellular_component:GO:0016021//integral component of membrane;GO:0005789//endoplasmic reticulum membrane;molecular_function:GO:0003958//NADPH-hemoprotein reductase activity;GO:0050661//NADP binding;GO:0010181//FMN binding;GO:0050660//flavin adenine dinucleotide binding;
Unigene6178_All	3137	962.24	3220.99	1.881854665	0	Up	0	XP_003442054.2/2.5e-285/PREDICTED: glycylpeptide N-tetradecanoyltransferase 1 [Oreochromis niloticus]	XM_018660632.1/0.0/PREDICTED: Lates calcarifer N-myristoyltransferase 1 (nmt1), mRNA	sp|P30419|NMT1_HUMAN/2.4e-237/Glycylpeptide N-tetradecanoyltransferase 1 OS=Homo sapiens GN=NMT1 PE=1 SV=2	lco:104926429/1.7e-285/nmt1; N-myristoyltransferase 1; K00671 glycylpeptide N-tetradecanoyltransferase [EC:2.3.1.97]	Hs10835073/1.8e-237/[I] KOG2779 N-myristoyl transferase	PF02799/6.9E-83/Myristoyl-CoA:protein N-myristoyltransferase, C-terminal domain	biological_process:GO:0006499//N-terminal protein myristoylation;molecular_function:GO:0004379//glycylpeptide N-tetradecanoyltransferase activity;
Unigene68304_All	1827	2	1912	10.03968597	0	Up	0	ACF24544.1/5.8e-80/photosystem II oxygen evolving enhancer protein 1 [Gymnochlora stellata]	NA	NA	NA	NA	PTHR34058:SF1/1.0E-260/--	NA
CL2026.Contig8_All	836	256.56	1858.15	2.995317966	0	Up	0	CBN80919.1/3.1e-20/Eukaryotic translation initiation factor 4B [Dicentrarchus labrax]	XM_010753524.2/0.0/PREDICTED: Larimichthys crocea eukaryotic translation initiation factor 4B (eif4b), transcript variant X1, mRNA	sp|Q8BGD9|IF4B_MOUSE/2.1e-10/Eukaryotic translation initiation factor 4B OS=Mus musculus GN=Eif4b PE=1 SV=1	lcf:108884039/4.1e-21/eif4b; eukaryotic translation initiation factor 4B isoform X1; K03258 translation initiation factor 4B	Hs22057414/2.6e-10/[R] KOG0118 FOG: RRM domain	NA	NA
Unigene70510_All	1887	2	1896	10.02756241	0	Up	0	XP_022091216.1/3.9e-15/aspartyl/asparaginyl beta-hydroxylase-like [Acanthaster planci]	NA	sp|Q8JFV8|VAT1_DANRE/2.5e-11/Synaptic vesicle membrane protein VAT-1 homolog OS=Danio rerio GN=vat1 PE=2 SV=1	aplc:110979582/5.2e-16/aspartyl/asparaginyl beta-hydroxylase-like; K00476 aspartate beta-hydroxylase [EC:1.14.11.16]	At1g01490/1.0e-54/[P] KOG1603 Copper chaperone	PTHR27000/1.5E-16/--	cellular_component:GO:0016021//integral component of membrane;molecular_function:GO:0004965//G-protein coupled GABA receptor activity;
Unigene10168_All	2992	3178.11	6484.77	1.167705507	0	Up	0	XP_018544444.1/8.3e-185/PREDICTED: eukaryotic translation initiation factor 2 subunit 2 [Lates calcarifer]	XM_010752160.2/0.0/PREDICTED: Larimichthys crocea eukaryotic translation initiation factor 2 subunit beta (eif2s2), mRNA	sp|P41035|IF2B_RABIT/3.9e-152/Eukaryotic translation initiation factor 2 subunit 2 OS=Oryctolagus cuniculus GN=EIF2S2 PE=1 SV=1	lcf:108891671/1.1e-185/eif2s2; eukaryotic translation initiation factor 2 subunit 2; K03238 translation initiation factor 2 subunit 2	Hs4503505/2.4e-151/[J] KOG2768 Translation initiation factor 2, beta subunit (eIF-2beta)	PTHR23001:SF3/1.4E-167/--	NA
Unigene25413_All	1224	3691.93	952	-1.81652256	0	Down	0	XP_010746540.2/5.7e-108/PREDICTED: cell death activator CIDE-B [Larimichthys crocea] >KKF26574.1 Cell death activator CIDE-B [Larimichthys crocea]	XM_010748238.2/0.0/PREDICTED: Larimichthys crocea cell death-inducing DFFA-like effector b (cideb), mRNA	sp|Q3T191|CIDEB_BOVIN/3.6e-51/Cell death activator CIDE-B OS=Bos taurus GN=CIDEB PE=2 SV=1	dpa:109533898/1.2e-10/DNA fragmentation factor subunit alpha-like; K02310 DNA fragmentation factor, 45 kD, alpha subunit	NA	SM00266/1.4E-26/Domains present in proteins implicated in post-mortem DNA fragmentation	biological_process:GO:0006915//apoptotic process;cellular_component:GO:0005622//intracellular;
Unigene28861_All	1079	11	1368.99	7.098283735	0	Up	0	XP_018542253.1/4.0e-89/PREDICTED: interleukin-10 [Lates calcarifer]	KJ741852.1/0.0/Epinephelus coioides interleukin 10 (IL10) mRNA, complete cds	sp|Q2PE73|IL10_BUBCA/3.1e-22/Interleukin-10 OS=Bubalus carabanensis GN=IL10 PE=2 SV=1	lcf:108890002/5.3e-90/il10; interleukin-10; K05443 interleukin 10	NA	PTHR11585/3.4E-60/--	NA
CL317.Contig3_All	1024	1615.09	4247.75	1.53390346	0	Up	0	XP_001748625.1/5.3e-14/hypothetical protein [Monosiga brevicollis MX1] >EDQ86512.1 predicted protein [Monosiga brevicollis MX1]	XM_022192400.1/0.0/PREDICTED: Acanthochromis polyacanthus ribosome binding protein 1 (rrbp1), transcript variant X2, mRNA	NA	sasa:106601828/2.1e-11/extracellular serine/threonine protein kinase FAM20C-like; K21958 extracellular serine/threonine protein kinase FAM20C [EC:2.7.11.1]	NA	PTHR18939/3.6E-39/--	cellular_component:GO:0016021//integral component of membrane;
CL9288.Contig2_All	5908	3809.77	7316.48	1.080264984	0	Up	0	XP_010729495.2/0.0e+00/PREDICTED: ankyrin repeat domain-containing protein 11 isoform X1 [Larimichthys crocea] >XP_019109444.1 PREDICTED: ankyrin repeat domain-containing protein 11 isoform X1 [Larimichthys crocea]	XM_019253899.1/0.0/PREDICTED: Larimichthys crocea ankyrin repeat domain 11 (ankrd11), transcript variant X2, mRNA	sp|Q6UB99|ANR11_HUMAN/0.0e+00/Ankyrin repeat domain-containing protein 11 OS=Homo sapiens GN=ANKRD11 PE=1 SV=3	lco:104919236/0.0e+00/ankrd11; ankyrin repeat domain 11; K21436 ankyrin repeat domain-containing protein 11/12	At3g28770/2.8e-66/[S] LSE0099 A Uncharacterized protein	PTHR24145:SF2/0.0/--	NA
Unigene57953_All	1850	1	2307	11.31062145	0	Up	0	XP_019576973.1/1.0e-140/PREDICTED: polyadenylate-binding protein RBP47B [Rhinolophus sinicus]	XM_021322535.1/0.0/PREDICTED: Fundulus heteroclitus cyclin-dependent kinase-like 5 (LOC105934466), transcript variant X4, mRNA	sp|P29341|PABP1_MOUSE/3.6e-23/Polyadenylate-binding protein 1 OS=Mus musculus GN=Pabpc1 PE=1 SV=2	bmy:Bm1_46695/6.4e-43/RNA recognition motif.; K13201 nucleolysin TIA-1/TIAR	At3g19130/1.7e-142/[R] KOG0118 FOG: RRM domain	SM00360/3.0E-18/RNA recognition motif	NA
Unigene42166_All	1496	1	2301	11.30686443	0	Up	0	XP_019578242.1/2.0e-118/PREDICTED: peroxisomal (S)-2-hydroxy-acid oxidase GLO4, partial [Rhinolophus sinicus]	NA	sp|Q9UJM8|HAOX1_HUMAN/5.6e-107/Hydroxyacid oxidase 1 OS=Homo sapiens GN=HAO1 PE=1 SV=1	rss:109442420/2.6e-119/peroxisomal (S)-2-hydroxy-acid oxidase GLO4; K11517 (S)-2-hydroxy-acid oxidase [EC:1.1.3.15]	At3g14415/2.4e-192/[C] KOG0538 Glycolate oxidase	PTHR10578/3.8E-296/--	biological_process:GO:0046296//glycolate catabolic process;GO:0001561//fatty acid alpha-oxidation;cellular_component:GO:0005777//peroxisome;molecular_function:GO:0008891//glycolate oxidase activity;GO:0010181//FMN binding;GO:0005102//receptor binding;
CL7164.Contig2_All	1781	936.39	3150.88	1.889392539	0	Up	0	XP_010739909.1/1.2e-130/PREDICTED: polyadenylate-binding protein 2 isoform X4 [Larimichthys crocea] >XP_018553681.1 PREDICTED: polyadenylate-binding protein 2 isoform X2 [Lates calcarifer] >XP_020494206.1 polyadenylate-binding protein 2 isoform X2 [Labrus bergylta]	XM_022217740.1/0.0/PREDICTED: Acanthochromis polyacanthus poly(A) binding protein nuclear 1 (pabpn1), transcript variant X2, mRNA	sp|Q6NVP7|PABP2_XENTR/2.5e-98/Polyadenylate-binding protein 2 OS=Xenopus tropicalis GN=pabpn1 PE=2 SV=1	bpec:110166314/2.3e-130/pabpn1; polyadenylate-binding protein 2 isoform X1; K14396 polyadenylate-binding protein 2	Hs4758876/1.8e-93/[A] KOG4209 Splicing factor RNPS1, SR protein superfamily	PS50102/16.654/Eukaryotic RNA Recognition Motif (RRM) profile.	NA
CL11668.Contig2_All	2070	1	2299.02	11.30562246	0	Up	0	ABU93324.1/5.7e-241/tubulin alpha subunit [Monocercomonoides sp. PA]	XM_019721260.1/0.0/PREDICTED: Rhinolophus sinicus tubulin alpha-2 chain (LOC109441083), mRNA	sp|P14642|TBA_PLAFK/1.1e-238/Tubulin alpha chain OS=Plasmodium falciparum (isolate K1 / Thailand) PE=3 SV=1	bta:504244/7.5e-234/TUBA1C, TUBA1, TUBA4A; tubulin, alpha 1c; K07374 tubulin alpha	At5g19770/1.5e-245/[Z] KOG1376 Alpha tubulin	SM00864/5.6E-71/Tubulin/FtsZ family, GTPase domain	biological_process:GO:0007017//microtubule-based process;cellular_component:GO:0005874//microtubule;GO:0005737//cytoplasm;molecular_function:GO:0005200//structural constituent of cytoskeleton;GO:0005525//GTP binding;GO:0003924//GTPase activity;
CL2088.Contig3_All	3765	2267.05	321.67	-2.678343752	0	Down	0	XP_010743416.2/2.6e-98/PREDICTED: nucleoside diphosphate kinase, mitochondrial-like [Larimichthys crocea] >KKF16432.1 Nucleoside diphosphate kinase, mitochondrial [Larimichthys crocea]	XM_018672740.1/0.0/PREDICTED: Lates calcarifer nucleoside diphosphate kinase, mitochondrial-like (LOC108881003), mRNA	sp|Q9WV84|NDKM_MOUSE/3.9e-56/Nucleoside diphosphate kinase, mitochondrial OS=Mus musculus GN=Nme4 PE=1 SV=1	lco:104930348/3.4e-99/nucleoside diphosphate kinase, mitochondrial-like; K00940 nucleoside-diphosphate kinase [EC:2.7.4.6]	Hs4826862/4.8e-56/[F] KOG0888 Nucleoside diphosphate kinase	PS00469/-/Nucleoside diphosphate kinases active site.	biological_process:GO:0006228//UTP biosynthetic process;GO:0006241//CTP biosynthetic process;GO:0006183//GTP biosynthetic process;molecular_function:GO:0005524//ATP binding;GO:0004550//nucleoside diphosphate kinase activity;
Unigene65807_All	4988	0	2918	12.64958333	0	Up	0	XP_014614963.1/3.0e-70/PREDICTED: protein TIC 214-like, partial [Polistes canadensis]	LN595460.1/0.0/Cyprinus carpio genome assembly common carp genome ,scaffold 000002324	NA	NA	NA	PTHR33163/0.0/--	NA
CL2451.Contig2_All	3919	2831.17	5972.45	1.215743652	0	Up	0	XP_019960524.1/3.2e-43/PREDICTED: apolipoprotein M isoform X2 [Paralichthys olivaceus]	XM_010748754.2/0.0/PREDICTED: Larimichthys crocea apolipoprotein M (apom), mRNA	NA	NA	NA	NA	NA
CL5918.Contig2_All	1300	556.78	2455.83	2.279850563	0	Up	0	XP_019133509.1/1.5e-26/PREDICTED: mitochondrial amidoxime-reducing component 1-like [Larimichthys crocea]	XM_018666285.1/0.0/PREDICTED: Lates calcarifer mitochondrial amidoxime-reducing component 1-like (LOC108876638), transcript variant X2, mRNA	sp|Q1LZH1|MARC2_BOVIN/1.2e-20/Mitochondrial amidoxime reducing component 2 OS=Bos taurus GN=MARC2 PE=2 SV=1	NA	Hs8923561/2.1e-19/[R] KOG2362 Uncharacterized Fe-S protein	PTHR14237:SF27/6.5E-31/--	NA
CL6614.Contig1_All	1512	2	1848.59	9.99102873	0	Up	0	XP_010373872.1/1.2e-126/PREDICTED: ribulose bisphosphate carboxylase/oxygenase activase 2, chloroplastic, partial [Rhinopithecus roxellana]	NA	NA	NA	At2g39730/1.2e-204/[O] KOG0651 26S proteasome regulatory complex, ATPase RPT4	PTHR32429:SF8/0.0/--	NA
CL249.Contig7_All	6328	2448.29	401.7	-2.468764928	0	Down	0	XP_018521723.1/0.0e+00/PREDICTED: collagen alpha-1(I) chain-like isoform X1 [Lates calcarifer]	XM_010749494.2/0.0/PREDICTED: Larimichthys crocea collagen alpha-1(I) chain-like (LOC104933943), mRNA	sp|Q9XSJ7|CO1A1_CANLF/0.0e+00/Collagen alpha-1(I) chain OS=Canis lupus familiaris GN=COL1A1 PE=1 SV=1	lcf:108876589/0.0e+00/collagen alpha-1(I) chain-like isoform X1; K06236 collagen, type I, alpha	Hs4502945/0.0e+00/[W] KOG3544 Collagens (type IV and type XIII), and related proteins	PS51461/97.623/Fibrillar collagen C-terminal non-collagenous (NC1) domain profile.	cellular_component:GO:0005581//collagen trimer;molecular_function:GO:0005201//extracellular matrix structural constituent;
CL8197.Contig3_All	5084	3702.95	7126.33	1.083303384	0	Up	0	XP_019124999.1/0.0e+00/PREDICTED: serrate RNA effector molecule homolog isoform X1 [Larimichthys crocea]	XM_018691596.1/0.0/PREDICTED: Lates calcarifer serrate, RNA effector molecule (srrt), transcript variant X6, mRNA	sp|Q66I22|SRRT_DANRE/6.2e-299/Serrate RNA effector molecule homolog OS=Danio rerio GN=srrt PE=2 SV=1	srx:107737242/3.8e-13/X-linked retinitis pigmentosa GTPase regulator-like; K19607 X-linked retinitis pigmentosa GTPase regulator	Hs19923473/3.3e-241/[R] KOG2295 C2H2 Zn-finger protein	PF12066/1.2E-19/Domain of unknown function (DUF3546)	NA
CL3291.Contig2_All	3553	716.36	2739.04	2.073732808	0	Up	0	XP_008297908.1/9.4e-244/PREDICTED: eukaryotic translation initiation factor 4 gamma 1-like isoform X1 [Stegastes partitus]	XM_018684077.1/0.0/PREDICTED: Lates calcarifer eukaryotic translation initiation factor 4 gamma 1 (eif4g1), transcript variant X8, mRNA	sp|Q04637|IF4G1_HUMAN/4.7e-144/Eukaryotic translation initiation factor 4 gamma 1 OS=Homo sapiens GN=EIF4G1 PE=1 SV=4	lcf:108888194/6.8e-243/eif4g1; eukaryotic translation initiation factor 4 gamma 1 isoform X1; K03260 translation initiation factor 4G	Hs4826710/3.5e-117/[J] KOG0401 Translation initiation factor 4F, ribosome/mRNA-bridging subunit (eIF-4G)	PF02854/3.8E-9/MIF4G domain	NA
Unigene35911_All	2731	1	2243	11.27003307	0	Up	0	XP_019575920.1/0.0e+00/PREDICTED: transketolase-1, chloroplastic [Rhinolophus sinicus]	XM_019720361.1/0.0/PREDICTED: Rhinolophus sinicus transketolase-1, chloroplastic (LOC109440199), mRNA	sp|Q556J0|TKT_DICDI/5.9e-147/Transketolase OS=Dictyostelium discoideum GN=tkt-1 PE=1 SV=1	rss:109440199/0.0e+00/transketolase-1, chloroplastic; K00615 transketolase [EC:2.2.1.1]	At2g45290/0.0e+00/[G] KOG0523 Transketolase	PS00802/-/Transketolase signature 2.	biological_process:GO:0008152//metabolic process;molecular_function:GO:0046872//metal ion binding;GO:0004802//transketolase activity;
Unigene22226_All	1831	190	1665	3.270270015	0	Up	0	XP_018554176.1/1.2e-178/PREDICTED: transcription factor jun-B-like [Lates calcarifer]	XM_018698660.1/0.0/PREDICTED: Lates calcarifer transcription factor jun-B-like (LOC108898682), mRNA	sp|P79703|JUNB_CYPCA/1.7e-134/Transcription factor jun-B OS=Cyprinus carpio GN=junb PE=2 SV=1	lcf:108898682/1.6e-179/transcription factor jun-B-like; K09028 transcription factor jun-B	Hs4504809/3.6e-89/[K] KOG0837 Transcriptional activator of the JUN family	PS50217/11.519/Basic-leucine zipper (bZIP) domain profile.	NA
CL1511.Contig1_All	5634	338	1990.97	2.697195492	0	Up	0	BAK55649.1/5.4e-177/cathepsin O [Oplegnathus fasciatus]	AB597937.1/0.0/Oplegnathus fasciatus CTS-O mRNA for cathepsin O, complete cds	sp|P43234|CATO_HUMAN/1.6e-90/Cathepsin O OS=Homo sapiens GN=CTSO PE=2 SV=1	lco:104917914/1.4e-170/ctso; cathepsin O; K01374 cathepsin O [EC:3.4.22.42]	Hs4557501/1.2e-90/[O] KOG1542 Cysteine proteinase Cathepsin F	PS00639/-/Eukaryotic thiol (cysteine) proteases histidine active site.	molecular_function:GO:0008234//cysteine-type peptidase activity;
CL2578.Contig1_All	3324	3	1633.07	9.227227577	0	Up	0	NA	NA	NA	NA	NA	NA	NA
CL2327.Contig3_All	1537	1	2215	11.25191014	0	Up	0	XP_019576891.1/2.7e-163/PREDICTED: mitogen-activated protein kinase 6 [Rhinolophus sinicus]	NA	sp|P42525|ERK1_DICDI/2.8e-117/Extracellular signal-regulated kinase 1 OS=Dictyostelium discoideum GN=erkA PE=2 SV=2	rss:109441152/3.6e-164/mitogen-activated protein kinase 6; K14512 mitogen-activated protein kinase 6 [EC:2.7.11.24]	At3g45640/3.2e-176/[T] KOG0660 Mitogen-activated protein kinase	PTHR24055/7.5E-289/--	biological_process:GO:0030587//sorocarp development;GO:0010468//regulation of gene expression;GO:0042742//defense response to bacterium;GO:0031152//aggregation involved in sorocarp development;GO:0071310//cellular response to organic substance;GO:0031153//slug development involved in sorocarp development;GO:0031157//regulation of aggregate size involved in sorocarp development;GO:0007186//G-prote…
CL5034.Contig1_All	785	2	1799	9.951798632	0	Up	0	KRX85815.1/4.5e-21/17.9 kDa class I heat shock protein, partial [Trichinella patagoniensis]	NA	NA	rss:109440124/2.5e-12/starch synthase 2, chloroplastic/amyloplastic; K00703 starch synthase [EC:2.4.1.21]	At5g59720/9.4e-31/[O] KOG0710 Molecular chaperone (small heat-shock protein Hsp26/Hsp42)	PF00011/9.2E-10/Hsp20/alpha crystallin family	NA
CL184.Contig14_All	1729	589.21	2482.17	2.213567267	0	Up	0	XP_007545758.1/5.7e-77/PREDICTED: inositol oxygenase isoform X1 [Poecilia formosa]	XM_018663916.1/0.0/PREDICTED: Lates calcarifer myo-inositol oxygenase (miox), mRNA	sp|Q9UGB7|MIOX_HUMAN/3.7e-46/Inositol oxygenase OS=Homo sapiens GN=MIOX PE=1 SV=1	csab:103223563/1.6e-59/MIOX; myo-inositol oxygenase; K00469 inositol oxygenase [EC:1.13.99.1]	Hs20127575/2.7e-46/[R] KOG1573 Aldehyde reductase	PTHR12588/3.8E-51/--	NA
Unigene3370_All	831	1414.94	43.21	-4.894412675	0	Down	0	XP_020473005.1/6.8e-36/uncharacterized protein LOC109970047 isoform X1 [Monopterus albus]	XM_020617349.1/0.0/PREDICTED: Monopterus albus uncharacterized LOC109970047 (LOC109970047), transcript variant X1, mRNA	NA	NA	NA	NA	NA
CL4273.Contig2_All	1876	6996.95	2866	-1.148868412	0	Down	0	XP_010787448.1/2.9e-191/PREDICTED: keratin, type I cytoskeletal 19-like [Notothenia coriiceps]	XM_010734213.2/0.0/PREDICTED: Larimichthys crocea keratin, type I cytoskeletal 19 (LOC104921625), mRNA	sp|Q8JFQ6|K1C13_ONCMY/1.8e-115/Keratin, type I cytoskeletal 13 OS=Oncorhynchus mykiss GN=krt13 PE=2 SV=1	ncc:104960955/3.8e-192/keratin, type I cytoskeletal 19-like; K07604 type I keratin, acidic	Hs4504917/9.9e-111/[Z] LSE0592 H Keratins	PTHR23239/5.8E-240/--	cellular_component:GO:0005882//intermediate filament;molecular_function:GO:0005198//structural molecule activity;
CL4517.Contig3_All	1620	1	2188	11.23421618	0	Up	0	XP_019578377.1/8.2e-179/PREDICTED: S-adenosylmethionine synthase 2, partial [Rhinolophus sinicus]	XM_019722818.1/0.0/PREDICTED: Rhinolophus sinicus S-adenosylmethionine synthase 2 (LOC109442552), partial mRNA	sp|Q54F07|METK_DICDI/3.9e-154/S-adenosylmethionine synthase OS=Dictyostelium discoideum GN=metK PE=1 SV=1	rss:109442552/1.1e-179/S-adenosylmethionine synthase 2; K00789 S-adenosylmethionine synthetase [EC:2.5.1.6]	At4g01850/1.2e-218/[H] KOG1506 S-adenosylmethionine synthetase	PF00438/1.4E-42/S-adenosylmethionine synthetase, N-terminal domain	NA
CL4313.Contig2_All	2631	1073.65	3319.64	1.767322193	0	Up	0	XP_018541375.1/7.7e-251/PREDICTED: guanine nucleotide-binding protein-like 3 [Lates calcarifer]	XM_018685859.1/0.0/PREDICTED: Lates calcarifer G protein nucleolar 3 (gnl3), mRNA	sp|Q6DRP2|GNL3_DANRE/4.8e-162/Guanine nucleotide-binding protein-like 3 OS=Danio rerio GN=gnl3 PE=2 SV=1	lcf:108889419/1.0e-251/gnl3; guanine nucleotide-binding protein-like 3; K14538 nuclear GTP-binding protein	Hs7657048/6.2e-111/[R] KOG2484 GTPase	PR00326/1.3E-7/GTP1/OBG GTP-binding protein family signature	molecular_function:GO:0005525//GTP binding;
CL1016.Contig5_All	2528	990.16	3180.9	1.822520604	0	Up	0	XP_008301677.1/2.0e-171/PREDICTED: serine/threonine-protein kinase Sgk1 isoform X2 [Stegastes partitus]	XM_018696122.1/0.0/PREDICTED: Lates calcarifer serum/glucocorticoid regulated kinase 1 (sgk1), mRNA	sp|Q5Q0U5|SGK1_FUNHE/4.6e-170/Serine/threonine-protein kinase Sgk1 OS=Fundulus heteroclitus GN=sgk1 PE=2 SV=1	csem:103398704/1.0e-171/sgk1; serine/threonine-protein kinase Sgk1 isoform X3; K13302 serum/glucocorticoid-regulated kinase 1 [EC:2.7.11.1]	Hs5032091/7.7e-159/[RT] KOG0598 Ribosomal protein S6 kinase and related proteins	PTHR24356:SF148/8.1E-242/--	NA
Unigene4028_All	2088	1764.77	159.17	-3.33202066	0	Down	0	XP_018546312.1/2.2e-208/PREDICTED: perilipin-2 [Lates calcarifer]	XM_018690796.1/0.0/PREDICTED: Lates calcarifer perilipin 2 (plin2), mRNA	sp|Q99541|PLIN2_HUMAN/5.0e-130/Perilipin-2 OS=Homo sapiens GN=PLIN2 PE=1 SV=2	lcf:108893011/2.9e-209/plin2; perilipin-2; K17284 perilipin-2	Hs4557261/8.1e-130/[UI] TWOG0498 Mannose 6-phosphate receptor cofactor involved in formation of transport vesicles/Constituent of milk lipid globule membrane/Perilipins, lipid droplet-associated proteins of adipocytes	PF03036/6.2E-153/Perilipin family	NA
CL5138.Contig2_All	5212	339	1974	2.680583972	0	Up	0	XP_019575951.1/1.0e-262/PREDICTED: polyadenylate-binding protein 2-like [Rhinolophus sinicus]	XM_019256836.1/0.0/PREDICTED: Larimichthys crocea ATPase family, AAA domain containing 2 (atad2), mRNA	sp|Q8CDM1|ATAD2_MOUSE/2.1e-145/ATPase family AAA domain-containing protein 2 OS=Mus musculus GN=Atad2 PE=1 SV=1	rss:109440228/1.3e-263/polyadenylate-binding protein 2-like; K13126 polyadenylate-binding protein	At4g34110/1.9e-260/[AJ] KOG0123 Polyadenylate-binding protein (RRM superfamily)	PS50102/18.172/Eukaryotic RNA Recognition Motif (RRM) profile.	NA
CL10444.Contig6_All	4302	2116.47	287.84	-2.739501881	0	Down	0	AJP74817.1/0.0e+00/transferrin [Siniperca chuatsi]	KJ765332.1/0.0/Siniperca chuatsi transferrin mRNA, complete cds	sp|P79819|TRFE_ORYLA/0.0e+00/Serotransferrin OS=Oryzias latipes GN=tf PE=3 SV=1	lcf:108883467/0.0e+00/serotransferrin-like; K14736 transferrin	Hs4557871/1.0e-174/[P] TWOG0508 Transferrin/Lactotransferrin	PF00405/8.2E-110/Transferrin	NA
CL7075.Contig4_All	5198	637.21	2554.73	2.142149174	0	Up	0	XP_018539724.1/0.0e+00/PREDICTED: DNA excision repair protein ERCC-6 isoform X1 [Lates calcarifer]	XM_010737551.2/0.0/PREDICTED: Larimichthys crocea ERCC excision repair 6, chromatin remodeling factor (ercc6), mRNA	sp|Q03468|ERCC6_HUMAN/0.0e+00/DNA excision repair protein ERCC-6 OS=Homo sapiens GN=ERCC6 PE=1 SV=1	lcf:108888280/0.0e+00/ercc6; DNA excision repair protein ERCC-6 isoform X1; K10841 DNA excision repair protein ERCC-6	Hs4557565/0.0e+00/[KL] KOG0387 Transcription-coupled repair protein CSB/RAD26 (contains SNF2 family DNA-dependent ATPase domain)	PTHR10799/2.6E-217/--	NA
CL11290.Contig1_All	3266	3048.13	6188.26	1.16042854	1.38E-306	Up	7.25E-308	KKF16042.1/1.0e-87/Proline-rich nuclear receptor coactivator 2 [Larimichthys crocea]	XM_010767058.1/0.0/PREDICTED: Notothenia coriiceps proline-rich nuclear receptor coactivator 2-like (LOC104941893), mRNA	sp|B5X392|PNRC2_SALSA/3.5e-61/Proline-rich nuclear receptor coactivator 2 OS=Salmo salar GN=pnrc2 PE=2 SV=1	lco:104924718/7.8e-84/pnrc2; proline-rich nuclear receptor coactivator 2; K18751 proline-rich nuclear receptor coactivator 2	NA	NA	NA
CL2202.Contig4_All	3194	577.65	2440.78	2.217893895	3.61E-306	Up	1.90E-307	KKF14666.1/3.6e-210/Cutaneous T-cell lymphoma-associated antigen 5 [Larimichthys crocea]	XM_018695149.1/0.0/PREDICTED: Lates calcarifer melanoma inhibitory activity 2 (mia2), transcript variant X3, mRNA	sp|H0YM25|GG6LV_HUMAN/7.9e-50/Golgin subfamily A member 6-like protein 22 OS=Homo sapiens GN=GOLGA6L22 PE=3 SV=1	fab:101806355/3.1e-61/RP1L1; RP1 like 1; K19538 retinitis pigmentosa 1	At3g28770/6.5e-46/[S] LSE0099 A Uncharacterized protein	NA	NA
CL4091.Contig10_All	2783	1370.99	15.51	-6.327056391	5.53E-306	Down	2.91E-307	XP_018539936.1/1.4e-114/PREDICTED: nuclear receptor coactivator 7 isoform X1 [Lates calcarifer]	XM_018684420.1/0.0/PREDICTED: Lates calcarifer nuclear receptor coactivator 7 (ncoa7), transcript variant X1, mRNA	sp|Q8NI08|NCOA7_HUMAN/3.8e-64/Nuclear receptor coactivator 7 OS=Homo sapiens GN=NCOA7 PE=1 SV=2	ccar:109055045/1.1e-17/LOW QUALITY PROTEIN: rho GTPase-activating protein 9-like; K20634 Rho GTPase-activating protein 9	Hs22054257/2.7e-64/[L] KOG2372 Oxidation resistance protein	PF07534/7.2E-24/TLD	NA
Unigene51889_All	970	0	2737	12.55719888	9.26E-306	Up	4.88E-307	XP_019578666.1/6.6e-99/PREDICTED: osmotin-like protein OSM34 [Rhinolophus sinicus]	NA	NA	NA	At4g11650/1.3e-98/[V] TWOG0215 Pathogenesis related proteins, group 5, and related proteins	PS51367/50.007/Thaumatin family profile.	NA
CL9966.Contig9_All	4894	2053.28	266.07	-2.809233459	9.28E-306	Down	4.90E-307	XP_018556036.1/0.0e+00/PREDICTED: solute carrier organic anion transporter family member 1C1-like [Lates calcarifer]	XM_018700520.1/0.0/PREDICTED: Lates calcarifer solute carrier organic anion transporter family member 1C1-like (LOC108899832), mRNA	sp|Q9NYB5|SO1C1_HUMAN/3.7e-200/Solute carrier organic anion transporter family member 1C1 OS=Homo sapiens GN=SLCO1C1 PE=2 SV=1	lco:104931546/0.0e+00/solute carrier organic anion transporter family member 1C1-like; K08747 solute carrier organic anion transporter family, member 1C	Hs8394291/2.7e-200/[Q] KOG3626 Organic anion transporter	PTHR11388:SF98/0.0/--	NA
CL1446.Contig4_All	1008	3	1587.97	9.186824602	2.41E-305	Up	1.28E-306	KRX12343.1/4.7e-140/Chlorophyll a-b binding protein 40, chloroplastic [Trichinella nelsoni] >KRY99282.1 Chlorophyll a-b binding protein 40, chloroplastic [Trichinella zimbabwensis]	XM_010376256.1/0.0/PREDICTED: Rhinopithecus roxellana chlorophyll a-b binding protein of LHCII type 1 (LOC104672455), partial mRNA	NA	rro:104672455/1.5e-126/chlorophyll a-b binding protein of LHCII type 1; K08912 light-harvesting complex II chlorophyll a/b binding protein 1	At1g29910/2.5e-132/[C] LSE0391 A Chlorophyll A/B binding protein	PF00504/1.7E-49/Chlorophyll A-B binding protein	NA
CL156.Contig3_All	1406	1946.79	4634.98	1.390285005	2.26E-304	Up	1.20E-305	XP_010731643.1/1.5e-168/PREDICTED: 60S ribosomal protein L5-like [Larimichthys crocea]	XM_010733341.2/0.0/PREDICTED: Larimichthys crocea 60S ribosomal protein L5-like (LOC104920939), mRNA	sp|P46777|RL5_HUMAN/1.1e-152/60S ribosomal protein L5 OS=Homo sapiens GN=RPL5 PE=1 SV=3	lco:104920939/2.0e-169/60S ribosomal protein L5-like; K02932 large subunit ribosomal protein L5e	Hs14591909/7.8e-153/[J] KOG0875 60S ribosomal protein L5	PF14204/1.2E-38/Ribosomal L18 C-terminal region	NA
CL4273.Contig1_All	1656	8561	3881	-1.002531732	1.00E-303	Down	5.32E-305	XP_010787448.1/1.7e-200/PREDICTED: keratin, type I cytoskeletal 19-like [Notothenia coriiceps]	XM_010734213.2/0.0/PREDICTED: Larimichthys crocea keratin, type I cytoskeletal 19 (LOC104921625), mRNA	sp|Q8JFQ6|K1C13_ONCMY/1.1e-116/Keratin, type I cytoskeletal 13 OS=Oncorhynchus mykiss GN=krt13 PE=2 SV=1	ncc:104960955/2.3e-201/keratin, type I cytoskeletal 19-like; K07604 type I keratin, acidic	Hs4504917/6.7e-111/[Z] LSE0592 H Keratins	PF00038/1.5E-104/Intermediate filament protein	cellular_component:GO:0005882//intermediate filament;molecular_function:GO:0005198//structural molecule activity;
CL3350.Contig2_All	2010	1	2130	11.19545688	3.19E-303	Up	1.70E-304	XP_014767633.1/2.4e-18/PREDICTED: serine/threonine-protein phosphatase 6 regulatory ankyrin repeat subunit B-like [Octopus bimaculoides]	NA	sp|P16157|ANK1_HUMAN/2.3e-15/Ankyrin-1 OS=Homo sapiens GN=ANK1 PE=1 SV=3	dre:797662/4.3e-16/ank1b; ankyrin-1-like isoform X1; K10380 ankyrin	At5g51160/7.0e-38/[R] KOG0504 FOG: Ankyrin repeat	PTHR24177:SF17/1.2E-129/--	NA
CL7713.Contig2_All	1891	2	1728.85	9.894416148	9.14E-302	Up	4.87E-303	XP_019576835.1/2.5e-235/PREDICTED: glutamate decarboxylase 2 [Rhinolophus sinicus]	XM_019721276.1/0.0/PREDICTED: Rhinolophus sinicus glutamate decarboxylase 2 (LOC109441096), mRNA	sp|Q54VQ5|GADA_DICDI/2.1e-106/Glutamate decarboxylase A OS=Dictyostelium discoideum GN=gadA PE=2 SV=1	rss:109441096/3.3e-236/glutamate decarboxylase 2; K01580 glutamate decarboxylase [EC:4.1.1.15]	At5g17330/4.6e-249/[E] KOG1383 Glutamate decarboxylase/sphingosine phosphate lyase	PF00282/1.6E-107/Pyridoxal-dependent decarboxylase conserved domain	biological_process:GO:0006536//glutamate metabolic process;cellular_component:GO:0005829//cytosol;molecular_function:GO:0004351//glutamate decarboxylase activity;GO:0030170//pyridoxal phosphate binding;
Unigene59858_All	1091	1	2116	11.18594307	1.02E-301	Up	5.45E-303	ACF24530.1/4.0e-60/chlorophyll a/b binding protein CP29 [Gymnochlora stellata]	NA	NA	rro:104672455/1.8e-21/chlorophyll a-b binding protein of LHCII type 1; K08912 light-harvesting complex II chlorophyll a/b binding protein 1	At5g01530/2.8e-134/[C] LSE0391 A Chlorophyll A/B binding protein	PTHR21649/1.1E-171/--	NA
CL214.Contig11_All	3679	2564.41	480.83	-2.276208962	1.35E-301	Down	7.23E-303	XP_018537205.1/0.0e+00/PREDICTED: LOW QUALITY PROTEIN: glycogen phosphorylase, liver form [Lates calcarifer]	XM_018681689.1/0.0/PREDICTED: Lates calcarifer phosphorylase, glycogen, liver (pygl), mRNA	sp|Q5MIB5|PYGL_SHEEP/0.0e+00/Glycogen phosphorylase, liver form OS=Ovis aries GN=PYGL PE=2 SV=3	lcf:108886697/0.0e+00/pygl; LOW QUALITY PROTEIN: glycogen phosphorylase, liver form; K00688 glycogen phosphorylase [EC:2.4.1.1]	Hs4506353/0.0e+00/[G] KOG2099 Glycogen phosphorylase	PTHR11468:SF12/0.0/--	NA
CL1870.Contig3_All	1215	0	2679.83	12.52674493	4.19E-301	Up	2.24E-302	EPQ16404.1/6.3e-14/Interphotoreceptor matrix proteoglycan 2 [Myotis brandtii]	XM_016935112.1/0.0/PREDICTED: Pan troglodytes basic proline-rich protein-like (LOC107969667), mRNA	sp|Q9VB74|NKAP_DROME/7.0e-07/NKAP family protein CG6066 OS=Drosophila melanogaster GN=CG6066 PE=1 SV=1	gfr:102040827/4.1e-06/TCOF1; treacle ribosome biogenesis factor 1; K14562 Treacher Collins syndrome protein	7301548/5.1e-07/[S] KOG2812 Uncharacterized conserved protein	PTHR31407/4.1E-159/--	NA
CL1407.Contig4_All	3268	1918.12	224	-2.959303182	6.40E-301	Down	3.43E-302	XP_008295902.1/0.0e+00/PREDICTED: periostin isoform X2 [Stegastes partitus]	XM_019275771.1/0.0/PREDICTED: Larimichthys crocea periostin (postn), transcript variant X3, mRNA	sp|Q15063|POSTN_HUMAN/3.0e-270/Periostin OS=Homo sapiens GN=POSTN PE=1 SV=2	npr:108783970/2.2e-171/TGFBI; transforming growth factor-beta-induced protein ig-h3; K19519 transforming growth factor-beta-induced protein	Hs5453834/6.9e-269/[MW] KOG1437 Fasciclin and related adhesion glycoproteins	PTHR10900:SF86/0.0/--	NA
CL5807.Contig5_All	2762	2120.96	4864.46	1.33638141	9.77E-301	Up	5.25E-302	AJP74820.1/0.0e+00/heat shock protein 90alpha [Siniperca chuatsi] >AJP74822.1 heat shock protein 90alpha [Siniperca chuatsi]	KM189830.1/0.0/Siniperca chuatsi heat shock protein 90alpha (HSP90alpha) mRNA, complete cds	sp|O02705|HS90A_PIG/0.0e+00/Heat shock protein HSP 90-alpha OS=Sus scrofa GN=HSP90AA1 PE=2 SV=3	lcf:108896796/0.0e+00/heat shock protein HSP 90-alpha; K04079 molecular chaperone HtpG	Hs13129150/0.0e+00/[O] KOG0019 Molecular chaperone (HSP90 family)	PR00775/6.16E-81/90kDa heat shock protein signature	NA
CL5595.Contig5_All	1481	5953	2276	-1.248297176	1.06E-300	Down	5.67E-302	BAP19105.1/3.0e-42/C1q-like 23 kDa protein [Oplegnathus fasciatus]	AB839168.1/0.0/Oplegnathus fasciatus RbC1q23 mRNA for C1q-like 23 kDa protein, complete cds	sp|Q03692|COAA1_HUMAN/4.5e-08/Collagen alpha-1(X) chain OS=Homo sapiens GN=COL10A1 PE=1 SV=2	lcf:108891176/1.8e-35/LOW QUALITY PROTEIN: complement C1q tumor necrosis factor-related protein 3-like; K18744 caprin-2	Hs18105032/3.3e-08/[R] LSE3568 H Complement-c1q tumor necrosis factor-related protein/Adipocyte-specific secretory protein, and related proteins	PTHR22923:SF59/7.8E-27/--	NA
CL5750.Contig2_All	1842	5532	2029	-1.30821313	1.35E-300	Down	7.26E-302	XP_018522795.1/4.3e-99/PREDICTED: basigin isoform X1 [Lates calcarifer]	XM_018667279.1/0.0/PREDICTED: Lates calcarifer basigin (Ok blood group) (bsg), transcript variant X1, mRNA	sp|P17790|BASI_CHICK/3.2e-56/Basigin OS=Gallus gallus GN=BSG PE=1 SV=2	lcf:108877290/5.7e-100/bsg; basigin isoform X1; K06535 basigin	NA	PF07679/5.8E-6/Immunoglobulin I-set domain	NA
CL7375.Contig1_All	1857	2	1719	9.88617299	2.06E-300	Up	1.11E-301	XP_019576663.1/5.9e-189/PREDICTED: serine hydroxymethyltransferase 2, mitochondrial, partial [Rhinolophus sinicus]	XM_019721104.1/0.0/PREDICTED: Rhinolophus sinicus serine hydroxymethyltransferase 2, mitochondrial (LOC109440935), partial mRNA	sp|Q60V73|GLYC_CAEBR/5.1e-166/Serine hydroxymethyltransferase OS=Caenorhabditis briggsae GN=mel-32 PE=3 SV=3	rss:109440935/7.8e-190/serine hydroxymethyltransferase 2, mitochondrial; K00600 glycine hydroxymethyltransferase [EC:2.1.2.1]	At4g37930/2.1e-262/[E] KOG2467 Glycine/serine hydroxymethyltransferase	PS00096/-/Serine hydroxymethyltransferase pyridoxal-phosphate attachment site.	biological_process:GO:0035999//tetrahydrofolate interconversion;GO:0006545//glycine biosynthetic process;molecular_function:GO:0004372//glycine hydroxymethyltransferase activity;GO:0008168//methyltransferase activity;GO:0030170//pyridoxal phosphate binding;
CL11254.Contig2_All	2778	3569.88	957.81	-1.759245015	5.07E-300	Down	2.74E-301	XP_010748760.2/8.5e-83/PREDICTED: KRR1 small subunit processome component homolog [Larimichthys crocea] >KKF14245.1 KRR1 small subunit processome component [Larimichthys crocea]	BT082877.1/0.0/Anoplopoma fimbria clone afim-evh-508-263 KRR1 small subunit processome component homolog putative mRNA, complete cds	sp|Q8BGA5|KRR1_MOUSE/2.0e-57/KRR1 small subunit processome component homolog OS=Mus musculus GN=Krr1 PE=2 SV=1	lco:104934729/1.1e-83/krr1; KRR1, small subunit processome component homolog; K06961 ribosomal RNA assembly protein	Hs21359980/1.8e-55/[JD] KOG2874 rRNA processing protein	PTHR12581/2.0E-69/--	biological_process:GO:0006364//rRNA processing;cellular_component:GO:0005730//nucleolus;GO:0030529//intracellular ribonucleoprotein complex;molecular_function:GO:0003723//RNA binding;
CL930.Contig2_All	2327	75.88	1315.61	4.254687551	7.83E-300	Up	4.23E-301	XP_018526458.1/2.7e-98/PREDICTED: insulin-like growth factor-binding protein 1 [Lates calcarifer]	XM_008284070.1/0.0/PREDICTED: Stegastes partitus insulin-like growth factor-binding protein 1 (LOC103358918), mRNA	sp|P16611|IBP3_PIG/9.9e-26/Insulin-like growth factor-binding protein 3 OS=Sus scrofa GN=IGFBP3 PE=1 SV=3	mdo:100618843/5.3e-26/IGFBP3; insulin like growth factor binding protein 3; K10138 insulin-like growth factor-binding protein 3	Hs4504615/1.5e-23/[T] LSE2684 H Insulin-like growth factor binding protein	PS00222/-/Insulin-like growth factor-binding protein (IGFBP) N-terminal domain signature.	NA
Unigene28285_All	2381	1110	3330	1.723781662	1.71E-299	Up	9.28E-301	XP_019125600.1/2.9e-148/PREDICTED: aspartyl/asparaginyl beta-hydroxylase isoform X7 [Larimichthys crocea]	XM_020105988.1/0.0/PREDICTED: Paralichthys olivaceus axoneme-associated protein mst101(2)-like (LOC109641506), mRNA	sp|Q75JP5|Y2471_DICDI/6.2e-76/Calponin homology domain-containing protein DDB_G0272472 OS=Dictyostelium discoideum GN=DDB_G0272472 PE=4 SV=1	ola:101167495/2.5e-124/uncharacterized abhydrolase domain-containing protein DDB_G0269086-like isoform X9; K00476 aspartate beta-hydroxylase [EC:1.14.11.16]	Hs18544393/1.2e-52/[T] LSE0196 H S100 EF-hand calcium-binding protein	NA	NA
CL8112.Contig3_All	2258	1312.79	3651.11	1.614518141	3.48E-299	Up	1.89E-300	XP_018519430.1/1.2e-183/PREDICTED: calumenin-B [Lates calcarifer] >XP_018519431.1 PREDICTED: calumenin-B [Lates calcarifer]	XM_018663915.1/0.0/PREDICTED: Lates calcarifer calumenin-B (LOC108875173), transcript variant X2, mRNA	sp|B5X4E0|CALUB_SALSA/9.8e-172/Calumenin-B OS=Salmo salar GN=calub PE=2 SV=1	shx:MS3_01466/6.2e-40/Band 7 protein; K17286 erythrocyte band 7 integral membrane protein	Hs4502551/1.1e-153/[TU] KOG4223 Reticulocalbin, calumenin, DNA supercoiling factor, and related Ca2+-binding proteins of the CREC family (EF-Hand protein superfamily)	PS50222/10.19/EF-hand calcium-binding domain profile.	NA
Unigene75645_All	1643	1	2092	11.1694863	3.90E-299	Up	2.12E-300	XP_019578136.1/3.1e-125/PREDICTED: mitochondrial uncoupling protein 4 [Rhinolophus sinicus]	NA	sp|Q54PY7|M2OM_DICDI/1.1e-66/Probable mitochondrial 2-oxoglutarate/malate carrier protein OS=Dictyostelium discoideum GN=ucpC PE=3 SV=1	rss:109442320/4.1e-126/mitochondrial uncoupling protein 4; K15104 solute carrier family 25 (mitochondrial oxoglutarate transporter), member 11	At2g22500/2.8e-133/[C] KOG0759 Mitochondrial oxoglutarate/malate carrier proteins	PS50920/26.482/Solute carrier (Solcar) repeat profile.	biological_process:GO:0015729//oxaloacetate transport;GO:0015709//thiosulfate transport;GO:0008272//sulfate transport;GO:0071422//succinate transmembrane transport;GO:0006839//mitochondrial transport;GO:0071423//malate transmembrane transport;GO:0006835//dicarboxylic acid transport;GO:0035435//phosphate ion transmembrane transport;cellular_component:GO:0016021//integral component of membrane;GO:0…
Unigene70116_All	1713	0	2653	12.51222812	6.51E-299	Up	3.54E-300	XP_013756211.1/5.5e-40/kinesin-associated protein 3 [Thecamonas trahens ATCC 50062] >KNC51285.1 kinesin-associated protein 3 [Thecamonas trahens ATCC 50062]	NA	sp|H2KYQ5|GYG1_CAEEL/3.7e-14/Glycogenin-1 OS=Caenorhabditis elegans GN=gyg-1 PE=1 SV=1	fcd:110856296/9.9e-14/glycogenin-2-like isoform X1; K00750 glycogenin [EC:2.4.1.186]	At2g35710/2.6e-94/[G] KOG1950 Glycosyl transferase, family 8 - glycogenin	PTHR11183:SF55/1.6E-262/--	cellular_component:GO:0016021//integral component of membrane;GO:0005871//kinesin complex;molecular_function:GO:0016757//transferase activity, transferring glycosyl groups;GO:0016740//transferase activity;GO:0019894//kinesin binding;
CL451.Contig15_All	3527	2802.6	592.73	-2.102499706	1.09E-298	Down	5.94E-300	XP_018554105.1/1.7e-253/PREDICTED: acid sphingomyelinase-like phosphodiesterase 3b isoform X1 [Lates calcarifer]	XM_018698589.1/0.0/PREDICTED: Lates calcarifer sphingomyelin phosphodiesterase acid like 3B (smpdl3b), transcript variant X1, mRNA	sp|P58242|ASM3B_MOUSE/7.2e-153/Acid sphingomyelinase-like phosphodiesterase 3b OS=Mus musculus GN=Smpdl3b PE=1 SV=1	lcf:108898633/2.2e-254/smpdl3b; acid sphingomyelinase-like phosphodiesterase 3b isoform X1; K01128 sphingomyelin phosphodiesterase acid-like 3 [EC:3.1.4.-]	Hs7656908/1.3e-148/[I] KOG3770 Acid sphingomyelinase and PHM5 phosphate metabolism protein	PTHR10340/5.1E-275/--	NA
CL720.Contig1_All	3985	1353.48	39.57	-4.957303533	3.80E-298	Down	2.08E-299	XP_018526257.1/2.0e-279/PREDICTED: lanosterol 14-alpha demethylase [Lates calcarifer]	KX171016.1/0.0/Sciaenops ocellatus lanosterol 14-alpha demethylase (L14AD) mRNA, complete cds	sp|Q1JPY5|CYP51_DANRE/3.3e-239/Lanosterol 14-alpha demethylase OS=Danio rerio GN=cyp51 PE=1 SV=1	lcf:108879466/2.7e-280/lanosterol 14-alpha demethylase; K05917 sterol 14-demethylase [EC:1.14.13.70]	Hs4503243/5.7e-233/[Q] KOG0684 Cytochrome P450	PTHR24286/4.0E-258/--	biological_process:GO:0001878//response to yeast;molecular_function:GO:0020037//heme binding;GO:0005506//iron ion binding;GO:0008398//sterol 14-demethylase activity;
CL754.Contig3_All	3398	7156.64	3020.34	-1.105752286	4.82E-298	Down	2.64E-299	XP_018553088.1/1.9e-137/PREDICTED: protein NDRG1-like [Lates calcarifer]	XM_010734774.2/0.0/PREDICTED: Larimichthys crocea N-myc downstream regulated 1 (ndrg1), transcript variant X2, mRNA	sp|Q66IG4|NDRG1_XENTR/1.8e-105/Protein NDRG1 OS=Xenopus tropicalis GN=ndrg1 PE=2 SV=1	lcf:108897788/2.6e-138/protein NDRG1-like; K18266 protein NDRG1	Hs14748664/3.3e-104/[S] KOG2931 Differentiation-related gene 1 protein (NDR1 protein), related proteins	NA	NA
CL812.Contig12_All	3194	4103.17	1244.04	-1.582886894	8.81E-297	Down	4.82E-298	XP_018526374.1/3.1e-137/PREDICTED: complement factor H-related protein 1-like isoform X2 [Lates calcarifer]	XM_018670858.1/0.0/PREDICTED: Lates calcarifer complement factor H-related protein 1-like (LOC108879557), transcript variant X2, mRNA	sp|P08603|CFAH_HUMAN/3.0e-33/Complement factor H OS=Homo sapiens GN=CFH PE=1 SV=4	lcf:108879557/6.2e-94/complement factor H-related protein 1-like isoform X1; K04004 complement factor H	Hs4504375/2.2e-33/[V] LSE2736 H Protein related to complement factor H/Coagulation factor XIII, B subunit	PTHR19325:SF367/1.1E-44/--	NA
CL817.Contig2_All	1127	24.26	1197.05	5.763579214	9.00E-297	Up	4.93E-298	XP_018527724.1/6.5e-183/PREDICTED: luc7-like protein 3 [Lates calcarifer] >XP_018527732.1 PREDICTED: luc7-like protein 3 [Lates calcarifer]	XM_018672216.1/0.0/PREDICTED: Lates calcarifer LUC7 like 3 pre-mRNA splicing factor (luc7l3), transcript variant X2, mRNA	sp|Q5SUF2|LC7L3_MOUSE/5.0e-124/Luc7-like protein 3 OS=Mus musculus GN=Luc7l3 PE=1 SV=1	spu:590757/1.3e-59/putative RNA-binding protein Luc7-like 2; K13212 RNA-binding protein Luc7-like 2	Hs19923485/6.1e-124/[A] KOG0796 Spliceosome subunit	PF03194/4.6E-47/LUC7 N_terminus	NA
Unigene52814_All	3251	0	2621	12.4947208	2.76E-296	Up	1.51E-297	XP_019575802.1/0.0e+00/PREDICTED: chaperone protein ClpC1, chloroplastic [Rhinolophus sinicus]	NA	sp|P31543|CLP_TRYBB/3.8e-92/Heat shock protein 100 OS=Trypanosoma brucei brucei GN=HSP100 PE=3 SV=1	rss:109440082/0.0e+00/chaperone protein ClpC1, chloroplastic; K03696 ATP-dependent Clp protease ATP-binding subunit ClpC	At5g50920/0.0e+00/[O] KOG1051 Chaperone HSP104 and related ATP-dependent Clp proteases	PS50151/11.077/UVR domain profile.	NA
Unigene57102_All	1567	2	1689	9.860772774	2.84E-296	Up	1.56E-297	XP_019576569.1/3.7e-168/PREDICTED: protein ALP1-like [Rhinolophus sinicus]	AC141471.4/0.0/Mus musculus BAC clone RP24-326K11 from 18, complete sequence	sp|Q17QR8|HARB1_BOVIN/5.3e-15/Putative nuclease HARBI1 OS=Bos taurus GN=HARBI1 PE=2 SV=1	egz:104125045/2.4e-43/DOHH; deoxyhypusine hydroxylase; K06072 deoxyhypusine monooxygenase [EC:1.14.99.29]	At5g12010/7.1e-171/[L] KOG4585 Predicted transposase	PTHR22930:SF28/2.5E-245/--	NA
Unigene12876_All	2042	390	2030	2.518752859	6.12E-296	Up	3.37E-297	ETE73373.1/5.2e-13/Histone-lysine N-methyltransferase, H3 lysine-79 specific, partial [Ophiophagus hannah]	CP020632.1/0.0/Oryzias latipes strain HSOK chromosome 12	sp|Q55AX2|DOT1L_DICDI/2.5e-09/Histone-lysine N-methyltransferase, H3 lysine-79 specific OS=Dictyostelium discoideum GN=dotA PE=2 SV=2	phi:102112570/5.1e-09/CNGB1; cyclic nucleotide gated channel beta 1; K04952 cyclic nucleotide gated channel beta 1	At2g18540/7.0e-09/[W] LSE0345 A 12S cruciferin seed storage protein/vicilin-like seed storage protein	NA	NA
Unigene73475_All	1029	2	1679	9.852205676	6.90E-295	Up	3.81E-296	XP_005977359.1/4.4e-08/PREDICTED: heat shock protein 16-like [Pantholops hodgsonii]	NA	NA	NA	At4g27670/8.8e-53/[O] KOG0710 Molecular chaperone (small heat-shock protein Hsp26/Hsp42)	PF00011/3.9E-23/Hsp20/alpha crystallin family	NA
Unigene37480_All	1836	1	2052	11.14163418	8.32E-295	Up	4.60E-296	XP_019577908.1/7.5e-11/PREDICTED: probable WRKY transcription factor 48, partial [Rhinolophus sinicus]	BX088719.6/0.0/Zebrafish DNA sequence from clone CH211-207H2 in linkage group 17, complete sequence	sp|Q554C5|WRKY1_DICDI/1.1e-08/Probable WRKY transcription factor protein 1 OS=Dictyostelium discoideum GN=wrky1 PE=3 SV=2	rss:109441447/4.6e-09/WRKY transcription factor 1-like; K18834 WRKY transcription factor 1	At4g23810/1.4e-48/[KT] LSE0036 A WRKY superfamily transcription factors	SM00774/5.6E-40/DNA binding domain	NA
Unigene49866_All	973	1855	211	-2.997285122	1.15E-294	Down	6.38E-296	XP_018549132.1/1.3e-139/PREDICTED: complement C5 [Lates calcarifer]	XM_018693616.1/0.0/PREDICTED: Lates calcarifer complement C5 (c5), mRNA	sp|P01031|CO5_HUMAN/3.7e-51/Complement C5 OS=Homo sapiens GN=C5 PE=1 SV=4	lcf:108894954/1.7e-140/c5; complement C5; K03994 complement component 5	Hs4502507/2.7e-51/[O] KOG1366 Alpha-macroglobulin	PF01821/4.7E-8/Anaphylotoxin-like domain	NA
CL4041.Contig3_All	5191	1117.11	3313.04	1.70720353	5.66E-294	Up	3.13E-295	AGS55339.1/1.6e-135/interleukin-1 receptor 1 [Sparus aurata]	XM_018696381.1/0.0/PREDICTED: Lates calcarifer interleukin-1 receptor type 1-like (LOC108897015), transcript variant X3, mRNA	sp|Q9HB29|ILRL2_HUMAN/3.0e-22/Interleukin-1 receptor-like 2 OS=Homo sapiens GN=IL1RL2 PE=1 SV=2	lcf:108897015/5.3e-135/interleukin-1 receptor type 1-like isoform X1; K04386 interleukin 1 receptor type I	Hs4504663/2.2e-22/[T] LSE2673 H Interleukin receptor/Interleukin receptor accessory protein	PTHR11890:SF17/2.3E-106/--	NA
CL4830.Contig3_All	8157	730.1	2659.33	2.00371599	2.62E-293	Up	1.45E-294	XP_022077572.1/0.0e+00/trichohyalin-like, partial [Acanthochromis polyacanthus]	XM_018700860.1/0.0/PREDICTED: Lates calcarifer centrosomal protein of 290 kDa-like (LOC108900055), transcript variant X2, mRNA	sp|Q07283|TRHY_HUMAN/4.9e-64/Trichohyalin OS=Homo sapiens GN=TCHH PE=1 SV=2	lcf:108900055/0.0e+00/centrosomal protein of 290 kDa-like isoform X1; K20478 golgin subfamily B member 1	Hs18544393/1.2e-54/[T] LSE0196 H S100 EF-hand calcium-binding protein	NA	NA
CL7513.Contig6_All	2238	286.34	1798.61	2.78990043	7.38E-293	Up	4.10E-294	XP_019212360.1/2.2e-251/PREDICTED: RNA-binding protein 39 isoform X3 [Oreochromis niloticus]	XM_022215367.1/0.0/PREDICTED: Acanthochromis polyacanthus RNA-binding protein 39-like (LOC110966115), transcript variant X2, mRNA	sp|Q14498|RBM39_HUMAN/2.5e-212/RNA-binding protein 39 OS=Homo sapiens GN=RBM39 PE=1 SV=2	mze:101488136/3.4e-248/RNA-binding protein 39-like; K13091 RNA-binding protein 39	Hs4757926/5.3e-212/[K] KOG0147 Transcriptional coactivator CAPER (RRM superfamily)	SM00360/9.6E-32/RNA recognition motif	NA
CL6405.Contig1_All	1581	343.62	1919.88	2.620949386	1.58E-292	Up	8.79E-294	XP_022045274.1/4.9e-144/FACT complex subunit SSRP1 isoform X2 [Acanthochromis polyacanthus]	XM_019274422.1/0.0/PREDICTED: Larimichthys crocea structure specific recognition protein 1 (ssrp1), transcript variant X3, mRNA	sp|Q08945|SSRP1_HUMAN/7.3e-81/FACT complex subunit SSRP1 OS=Homo sapiens GN=SSRP1 PE=1 SV=1	lcf:108878249/1.9e-144/ssrp1; LOW QUALITY PROTEIN: FACT complex subunit SSRP1; K09272 structure-specific recognition protein 1	Hs4507241/5.3e-81/[KLB] KOG0526 Nucleosome-binding factor SPN, POB3 subunit	PTHR13711:SF2/2.2E-35/--	NA
Unigene6212_All	2993	697.27	2588.45	2.031118295	1.37E-290	Up	7.63E-292	XP_010733567.2/2.7e-167/PREDICTED: PIN2/TERF1-interacting telomerase inhibitor 1 [Larimichthys crocea] >KKF28151.1 PIN2/TERF1-interacting telomerase inhibitor 1 [Larimichthys crocea]	XM_010735265.2/0.0/PREDICTED: Larimichthys crocea PIN2/TERF1 interacting, telomerase inhibitor 1 (pinx1), mRNA	sp|Q9CZX5|PINX1_MOUSE/4.4e-79/PIN2/TERF1-interacting telomerase inhibitor 1 OS=Mus musculus GN=Pinx1 PE=1 SV=2	lco:104922440/3.6e-168/pinx1; PIN2/TERF1 interacting, telomerase inhibitor 1; K11135 Pin2-interacting protein X1	Hs16975486/5.9e-73/[AD] KOG2809 Telomerase elongation inhibitor/RNA maturation protein PINX1	PTHR23149:SF9/6.2E-87/--	molecular_function:GO:0003676//nucleic acid binding;
CL2669.Contig6_All	5307	4930.47	1723.44	-1.377614945	4.48E-290	Down	2.51E-291	XP_010734139.2/9.6e-277/PREDICTED: atrial natriuretic peptide receptor 2 isoform X1 [Larimichthys crocea]	XM_010735838.2/0.0/PREDICTED: Larimichthys crocea natriuretic peptide receptor 2 (npr2), transcript variant X2, mRNA	sp|P55202|ANPRB_ANGJA/2.6e-191/Atrial natriuretic peptide receptor 2 OS=Anguilla japonica GN=npr2 PE=2 SV=1	lco:104922886/1.3e-277/npr2; natriuretic peptide receptor 2; K12324 atrial natriuretic peptide receptor B [EC:4.6.1.2]	Hs19923296/4.9e-123/[I] KOG1600 Fatty acid desaturase	PTHR11920/8.0E-245/--	NA
CL4375.Contig1_All	3096	253.46	1714.33	2.896634019	5.50E-290	Up	3.08E-291	XP_018517332.1/1.3e-228/PREDICTED: 1,25-dihydroxyvitamin D(3) 24-hydroxylase, mitochondrial [Lates calcarifer]	XM_010751211.2/0.0/PREDICTED: Larimichthys crocea 1,25-dihydroxyvitamin D(3) 24-hydroxylase, mitochondrial (LOC104935382), mRNA	sp|Q07973|CP24A_HUMAN/8.8e-147/1,25-dihydroxyvitamin D(3) 24-hydroxylase, mitochondrial OS=Homo sapiens GN=CYP24A1 PE=1 SV=2	lcf:108873562/1.7e-229/1,25-dihydroxyvitamin D(3) 24-hydroxylase, mitochondrial; K07436 vitamin D3 24-hydroxylase [EC:1.14.15.16]	Hs4503205/7.3e-143/[Q] KOG0159 Cytochrome P450 CYP11/CYP12/CYP24/CYP27 subfamilies	PTHR24291:SF5/3.3E-250/--	NA
Unigene96_All	4073	549.59	2315.72	2.213852326	6.64E-290	Up	3.72E-291	AFU54391.1/0.0e+00/heat shock protein 70a [Siniperca chuatsi] >AGS83422.1 heat shock protein 70b [Siniperca chuatsi] >AHK25483.1 heat shock protein 70a [Siniperca chuatsi]	KF150224.1/0.0/Siniperca chuatsi heat shock protein 70b (HSP70b) mRNA, complete cds	sp|Q9I8F9|HSP71_ORYLA/0.0e+00/Heat shock 70 kDa protein 1 OS=Oryzias latipes PE=3 SV=1	lcf:108892212/0.0e+00/heat shock 70 kDa protein 1-like; K03283 heat shock 70kDa protein 1/2/6/8	Hs20555572/0.0e+00/[O] KOG0101 Molecular chaperones HSP70/HSC70, HSP70 superfamily	PS01036/-/Heat shock hsp70 proteins family signature 3.	NA
CL8696.Contig3_All	1196	1516.28	3912.52	1.506381098	8.44E-290	Up	4.74E-291	XP_018530694.1/8.4e-96/PREDICTED: dolichyl-diphosphooligosaccharide--protein glycosyltransferase 48 kDa subunit [Lates calcarifer]	XM_020612500.1/0.0/PREDICTED: Monopterus albus dolichyl-diphosphooligosaccharide--protein glycosyltransferase non-catalytic subunit (ddost), mRNA	sp|Q6NYS8|OST48_DANRE/4.8e-93/Dolichyl-diphosphooligosaccharide--protein glycosyltransferase 48 kDa subunit OS=Danio rerio GN=ddost PE=2 SV=2	lcf:108882599/1.1e-96/ddost; dolichyl-diphosphooligosaccharide--protein glycosyltransferase 48 kDa subunit; K12670 oligosaccharyltransferase complex subunit beta	Hs20070197/2.9e-87/[O] KOG2754 Oligosaccharyltransferase, beta subunit	PF03345/8.0E-76/Oligosaccharyltransferase 48 kDa subunit beta	NA
CL6657.Contig2_All	1950	0	2541	12.44999982	1.13E-289	Up	6.33E-291	XP_019576486.1/8.8e-252/PREDICTED: UDP-glucose 6-dehydrogenase 2 [Rhinolophus sinicus]	XM_004998880.1/0.0/Salpingoeca rosetta UDP-glucose 6-dehydrogenase mRNA	sp|O02373|UGDH_DROME/1.7e-167/UDP-glucose 6-dehydrogenase OS=Drosophila melanogaster GN=sgl PE=1 SV=1	rss:109440749/1.2e-252/UDP-glucose 6-dehydrogenase 2; K00012 UDPglucose 6-dehydrogenase [EC:1.1.1.22]	At3g29360/4.2e-253/[GT] KOG2666 UDP-glucose/GDP-mannose dehydrogenase	PF03721/2.8E-67/UDP-glucose/GDP-mannose dehydrogenase family, NAD binding domain	molecular_function:GO:0003979//UDP-glucose 6-dehydrogenase activity;GO:0051287//NAD binding;
Unigene6039_All	1575	1292.28	28.1	-5.384385593	1.16E-289	Down	6.53E-291	XP_020511760.1/1.8e-85/complement C3 [Labrus bergylta]	XM_010739010.2/0.0/PREDICTED: Larimichthys crocea complement C3-like (LOC104925398), transcript variant X3, mRNA	sp|P98093|CO3_ONCMY/5.1e-58/Complement C3 (Fragment) OS=Oncorhynchus mykiss GN=c3 PE=1 SV=1	lcf:108885434/2.6e-85/LOW QUALITY PROTEIN: complement C3-like; K03990 complement component 3	Hs4557385/3.6e-45/[O] KOG1366 Alpha-macroglobulin	PF07703/6.9E-11/Alpha-2-macroglobulin family N-terminal region	NA
CL10736.Contig3_All	6141	634.07	2467.69	2.099266306	4.90E-289	Up	2.76E-290	XP_018516837.1/0.0e+00/PREDICTED: eukaryotic translation initiation factor 5B [Lates calcarifer]	XM_019254991.1/0.0/PREDICTED: Larimichthys crocea eukaryotic translation initiation factor 5B (eif5b), mRNA	sp|O60841|IF2P_HUMAN/0.0e+00/Eukaryotic translation initiation factor 5B OS=Homo sapiens GN=EIF5B PE=1 SV=4	lcf:108873200/0.0e+00/eif5b; eukaryotic translation initiation factor 5B; K03243 translation initiation factor 5B	Hs15451892/0.0e+00/[J] KOG1144 Translation initiation factor 5B (eIF-5B)	PS51722/44.961/Translational (tr)-type guanine nucleotide-binding (G) domain profile.	NA
CL249.Contig4_All	5713	1317.7	40.66	-4.879448764	5.94E-289	Down	3.35E-290	CBN81647.1/0.0e+00/Collagen type I alpha 3 chain [Dicentrarchus labrax]	XM_018666207.1/0.0/PREDICTED: Lates calcarifer collagen alpha-1(I) chain-like (LOC108876589), transcript variant X1, mRNA	sp|P02457|CO1A1_CHICK/0.0e+00/Collagen alpha-1(I) chain OS=Gallus gallus GN=COL1A1 PE=1 SV=3	lcf:108876589/0.0e+00/collagen alpha-1(I) chain-like isoform X1; K06236 collagen, type I, alpha	Hs4502945/0.0e+00/[W] KOG3544 Collagens (type IV and type XIII), and related proteins	PF00093/1.4E-12/von Willebrand factor type C domain	NA
CL7368.Contig3_All	1139	1291.27	29.94	-5.291753502	1.09E-288	Down	6.17E-290	XP_019115274.1/4.0e-156/PREDICTED: UTP--glucose-1-phosphate uridylyltransferase isoform X1 [Larimichthys crocea]	XM_019259729.1/0.0/PREDICTED: Larimichthys crocea UDP-glucose pyrophosphorylase 2 (ugp2), transcript variant X1, mRNA	sp|Q16851|UGPA_HUMAN/2.7e-125/UTP--glucose-1-phosphate uridylyltransferase OS=Homo sapiens GN=UGP2 PE=1 SV=5	lco:104918527/5.3e-157/ugp2; UDP-glucose pyrophosphorylase 2; K00963 UTP--glucose-1-phosphate uridylyltransferase [EC:2.7.7.9]	Hs13027638/2.8e-124/[G] KOG2638 UDP-glucose pyrophosphorylase	NA	NA
CL5694.Contig4_All	4073	353.9	1921.31	2.579495808	1.10E-287	Up	6.23E-289	XP_018550721.1/2.8e-111/PREDICTED: fos-related antigen 2 [Lates calcarifer]	XM_008306936.1/0.0/PREDICTED: Stegastes partitus FOS-like antigen 2 (fosl2), transcript variant X2, mRNA	sp|P47930|FOSL2_MOUSE/2.4e-67/Fos-related antigen 2 OS=Mus musculus GN=Fosl2 PE=1 SV=2	lcf:108896171/3.8e-112/fosl2; fos-related antigen 2; K09030 fos-like antigen 2	Hs4885245/8.0e-65/[K] KOG1414 Transcriptional activator FOSB/c-Fos and related bZIP transcription factors	NA	NA
Unigene47456_All	1277	0	2512	12.43343991	2.91E-287	Up	1.65E-288	KRX12357.1/9.2e-125/Chlorophyll a-b binding protein, chloroplastic [Trichinella nelsoni]	NA	NA	rro:104672455/1.1e-30/chlorophyll a-b binding protein of LHCII type 1; K08912 light-harvesting complex II chlorophyll a/b binding protein 1	At3g61470/4.7e-120/[C] LSE0391 A Chlorophyll A/B binding protein	PF00504/2.2E-51/Chlorophyll A-B binding protein	NA
CL6162.Contig4_All	1740	802.85	2757.15	1.918794546	3.17E-287	Up	1.80E-288	XP_018535096.1/3.0e-78/PREDICTED: LOW QUALITY PROTEIN: ATP-binding cassette sub-family A member 1-like [Lates calcarifer]	XM_018679580.1/0.0/PREDICTED: Lates calcarifer ATP-binding cassette sub-family A member 1-like (LOC108885292), mRNA	sp|P41233|ABCA1_MOUSE/8.1e-57/ATP-binding cassette sub-family A member 1 OS=Mus musculus GN=Abca1 PE=1 SV=4	lcf:108885292/4.0e-79/LOW QUALITY PROTEIN: ATP-binding cassette sub-family A member 1-like; K05641 ATP-binding cassette, subfamily A (ABC1), member 1	Hs21536376/1.0e-56/[IR] KOG0059 Lipid exporter ABCA1 and related proteins, ABC superfamily	NA	NA
Unigene9977_All	1881	111	1360	3.753794231	4.59E-287	Up	2.60E-288	NA	CP020634.1/0.0/Oryzias latipes strain HSOK chromosome 14	NA	NA	NA	NA	NA
Unigene56656_All	849	1	1973	11.0849944	3.49E-286	Up	1.99E-287	XP_012988212.1/5.0e-42/PREDICTED: glycine-rich RNA-binding protein GRP2A-like [Esox lucius]	XM_009923325.1/0.0/PREDICTED: Haliaeetus albicilla glycine-rich RNA-binding protein GRP1A-like (LOC104320895), partial mRNA	sp|Q27294|CAZ_DROME/5.6e-27/RNA-binding protein cabeza OS=Drosophila melanogaster GN=caz PE=2 SV=2	els:106023672/6.6e-43/glycine-rich RNA-binding protein GRP2A-like; K13195 cold-inducible RNA-binding protein	At2g21660/1.7e-65/[R] KOG0118 FOG: RRM domain	PTHR24012/5.8E-27/--	molecular_function:GO:0003723//RNA binding;
CL2373.Contig1_All	4794	336	1877	2.620714673	5.37E-286	Up	3.05E-287	XP_008274393.1/0.0e+00/PREDICTED: electrogenic sodium bicarbonate cotransporter 1-like [Stegastes partitus]	XM_018675677.1/0.0/PREDICTED: Lates calcarifer electrogenic sodium bicarbonate cotransporter 1-like (LOC108882871), transcript variant X1, mRNA	sp|O88343|S4A4_MOUSE/0.0e+00/Electrogenic sodium bicarbonate cotransporter 1 OS=Mus musculus GN=Slc4a4 PE=1 SV=2	lco:104922469/0.0e+00/electrogenic sodium bicarbonate cotransporter 1-like; K13575 solute carrier family 4 (sodium bicarbonate cotransporter), member 4	Hs4507025/0.0e+00/[P] KOG1172 Na+-independent Cl/HCO3 exchanger AE1 and related transporters (SLC4 family)	PF00955/7.8E-230/HCO3- transporter family	NA
Unigene49566_All	1626	2	1615	9.796137611	5.67E-286	Up	3.24E-287	XP_019577181.1/3.2e-199/PREDICTED: calreticulin-2 [Rhinolophus sinicus]	LN594041.1/0.0/Cyprinus carpio genome assembly common carp genome ,scaffold 000001877	sp|Q23858|CALR_DICDI/1.7e-125/Calreticulin OS=Dictyostelium discoideum GN=crtA PE=1 SV=3	rss:109441418/4.3e-200/calreticulin-2; K08057 calreticulin	At1g56340/5.6e-203/[O] KOG0674 Calreticulin	PF00262/8.9E-22/Calreticulin family	NA
Unigene51093_All	2767	2	1615	9.796137611	5.67E-286	Up	3.24E-287	XP_019578630.1/6.3e-94/PREDICTED: LOW QUALITY PROTEIN: nematode resistance protein-like HSPRO2, partial [Rhinolophus sinicus]	AY618184.1/0.0/Sterkiella histriomuscorum clone UGC1O0003_F23_F genomic sequence	NA	NA	NA	PF07231/2.2E-84/Hs1pro-1 N-terminus	NA
Unigene42157_All	2262	0	2496	12.42422138	6.26E-286	Up	3.58E-287	XP_019576628.1/7.6e-247/PREDICTED: hsp70-Hsp90 organizing protein 2, partial [Rhinolophus sinicus]	NA	sp|Q60864|STIP1_MOUSE/3.8e-139/Stress-induced-phosphoprotein 1 OS=Mus musculus GN=Stip1 PE=1 SV=1	rss:109440903/1.0e-247/hsp70-Hsp90 organizing protein 2; K09553 stress-induced-phosphoprotein 1	At1g62740/6.7e-247/[O] KOG0548 Molecular co-chaperone STI1	PS50005/8.998/TPR repeat profile.	NA
CL2732.Contig2_All	1414	4	1374	8.56298545	4.95E-285	Up	2.83E-286	XP_019578107.1/2.2e-87/PREDICTED: protein BOBBER 1-like [Rhinolophus sinicus]	XM_020960676.1/0.0/PREDICTED: Drosophila serrata nuclear migration protein nudC (LOC110190292), mRNA	sp|Q9Y266|NUDC_HUMAN/4.5e-58/Nuclear migration protein nudC OS=Homo sapiens GN=NUDC PE=1 SV=1	NA	At5g53400/4.1e-93/[T] KOG2265 Nuclear distribution protein NUDC	PTHR12356/5.2E-117/--	biological_process:GO:0006457//protein folding;GO:0032502//developmental process;cellular_component:GO:0005737//cytoplasm;molecular_function:GO:0051082//unfolded protein binding;
CL4351.Contig5_All	3902	22.12	1147.92	5.836346067	1.30E-284	Up	7.45E-286	XP_010732220.2/0.0e+00/PREDICTED: ATP-dependent RNA helicase DDX24 [Larimichthys crocea] >XP_010732221.2 PREDICTED: ATP-dependent RNA helicase DDX24 [Larimichthys crocea] >KKF12135.1 ATP-dependent RNA helicase DDX24 [Larimichthys crocea]	XM_010733918.2/0.0/PREDICTED: Larimichthys crocea DEAD-box helicase 24 (ddx24), transcript variant X1, mRNA	sp|Q9GZR7|DDX24_HUMAN/5.5e-231/ATP-dependent RNA helicase DDX24 OS=Homo sapiens GN=DDX24 PE=1 SV=1	lco:104921397/0.0e+00/ddx24; DEAD-box helicase 24; K14805 ATP-dependent RNA helicase DDX24/MAK5 [EC:3.6.4.13]	Hs9966805/4.0e-231/[A] KOG0347 RNA helicase	PTHR24031/4.0E-261/--	molecular_function:GO:0005524//ATP binding;GO:0004386//helicase activity;GO:0003676//nucleic acid binding;
Unigene63498_All	1438	1	1957	11.0732472	2.00E-284	Up	1.15E-285	XP_019578048.1/8.7e-55/PREDICTED: WRKY transcription factor 18-like [Rhinolophus sinicus]	NA	sp|Q554C5|WRKY1_DICDI/3.1e-14/Probable WRKY transcription factor protein 1 OS=Dictyostelium discoideum GN=wrky1 PE=3 SV=2	rss:109440857/5.2e-16/probable WRKY transcription factor 33; K13424 WRKY transcription factor 33	At1g80840/1.2e-63/[KT] LSE0036 A WRKY superfamily transcription factors	PTHR31429:SF13/7.2E-102/--	NA
CL10101.Contig3_All	3715	194.81	1555.35	3.135918786	7.59E-284	Up	4.36E-285	AFU54391.1/0.0e+00/heat shock protein 70a [Siniperca chuatsi] >AGS83422.1 heat shock protein 70b [Siniperca chuatsi] >AHK25483.1 heat shock protein 70a [Siniperca chuatsi]	KF500542.1/0.0/Siniperca chuatsi heat shock protein 70a (HSP70a) gene, complete cds	sp|Q9I8F9|HSP71_ORYLA/0.0e+00/Heat shock 70 kDa protein 1 OS=Oryzias latipes PE=3 SV=1	lcf:108892212/0.0e+00/heat shock 70 kDa protein 1-like; K03283 heat shock 70kDa protein 1/2/6/8	Hs20555572/0.0e+00/[O] KOG0101 Molecular chaperones HSP70/HSC70, HSP70 superfamily	PR00301/1.1E-88/70kDa heat shock protein signature	NA
Unigene4972_All	4236	658.96	2479.06	2.050349551	9.20E-282	Up	5.30E-283	KFD45978.1/5.2e-15/hypothetical protein M513_13134 [Trichuris suis]	XM_018696556.1/0.0/PREDICTED: Lates calcarifer sterol 26-hydroxylase, mitochondrial-like (LOC108897118), transcript variant X2, mRNA	sp|P13816|GARP_PLAFF/1.4e-06/Glutamic acid-rich protein OS=Plasmodium falciparum (isolate FC27 / Papua New Guinea) GN=GARP PE=4 SV=1	hro:HELRODRAFT_192727/3.7e-09/hypothetical protein; K09291 nucleoprotein TPR	At3g58900/5.1e-06/[R] LSE0003 A F-box and FBD-domains	NA	NA
CL9559.Contig6_All	6297	1786.25	206.59	-2.973272523	1.32E-281	Down	7.59E-283	XP_019109569.1/0.0e+00/PREDICTED: multidrug resistance-associated protein 9 [Larimichthys crocea]	XM_019254024.1/0.0/PREDICTED: Larimichthys crocea ATP binding cassette subfamily C member 12 (abcc12), mRNA	sp|Q80WJ6|MRP9_MOUSE/0.0e+00/Multidrug resistance-associated protein 9 OS=Mus musculus GN=Abcc12 PE=2 SV=1	lco:104920091/0.0e+00/abcc12; ATP binding cassette subfamily C member 12; K05672 ATP-binding cassette, subfamily C (CFTR/MRP), member 12	Hs15100172/0.0e+00/[Q] KOG0054 Multidrug resistance-associated protein/mitoxantrone resistance protein, ABC superfamily	PS00211/-/ABC transporters family signature.	NA
Unigene6712_All	1014	3754.17	1107.78	-1.622003423	2.35E-281	Down	1.36E-282	XP_018532777.1/1.3e-102/PREDICTED: complement factor H-like [Lates calcarifer]	XM_019273332.1/0.0/PREDICTED: Larimichthys crocea complement factor H-like (LOC104921270), transcript variant X2, mRNA	sp|P08603|CFAH_HUMAN/1.2e-23/Complement factor H OS=Homo sapiens GN=CFH PE=1 SV=4	sasa:106598656/5.4e-44/complement factor H-related protein 5-like; K03906 coagulation factor XIII B polypeptide	Hs4504375/8.5e-24/[V] LSE2736 H Protein related to complement factor H/Coagulation factor XIII, B subunit	PS50923/9.369/Sushi/CCP/SCR domain profile.	NA
CL3130.Contig2_All	1216	2	1576.48	9.761310313	1.47E-280	Up	8.50E-282	XP_019578649.1/1.4e-114/PREDICTED: probable xyloglucan endotransglucosylase/hydrolase protein 23 [Rhinolophus sinicus]	NA	NA	rss:109442828/1.9e-115/probable xyloglucan endotransglucosylase/hydrolase protein 23; K14504 xyloglucan:xyloglucosyl transferase TCH4 [EC:2.4.1.207]	At4g30270/7.1e-118/[M] TWOG0096 Xyloglucan endotransglycosylase	PF00722/7.0E-64/Glycosyl hydrolases family 16	NA
CL148.Contig5_All	2399	1666.59	166.1	-3.187956089	2.11E-280	Down	1.22E-281	XP_008300345.1/3.7e-276/PREDICTED: lanosterol synthase [Stegastes partitus]	XM_010733147.2/0.0/PREDICTED: Larimichthys crocea lanosterol synthase (2,3-oxidosqualene-lanosterol cyclase) (lss), mRNA	sp|P48450|ERG7_RAT/9.9e-223/Lanosterol synthase OS=Rattus norvegicus GN=Lss PE=1 SV=2	lcf:108897198/5.8e-278/lss; LOW QUALITY PROTEIN: lanosterol synthase; K01852 lanosterol synthase [EC:5.4.99.7]	Hs4505027/5.2e-221/[I] KOG0497 Oxidosqualene-lanosterol cyclase and related proteins	PF13243/5.3E-51/Squalene-hopene cyclase C-terminal domain	NA
CL6853.Contig2_All	1328	1	1913	11.04044032	1.44E-279	Up	8.37E-281	OCT81790.1/2.1e-07/hypothetical protein XELAEV_18024298mg [Xenopus laevis]	NA	sp|Q02817|MUC2_HUMAN/3.4e-07/Mucin-2 OS=Homo sapiens GN=MUC2 PE=1 SV=2	mze:101471083/2.8e-08/mucin-2-like; K10955 mucin-2	At3g60280/6.7e-21/[S] LSE0042 A Uncharacterized plastocyanin-like protein, probably non-copper-binding	PF02298/3.5E-26/Plastocyanin-like domain	NA
Unigene8971_All	2216	101.29	1306	3.827410404	2.12E-279	Up	1.23E-280	KKF25247.1/3.1e-67/Estrogen receptor beta [Larimichthys crocea]	AY211021.1/0.0/Micropterus salmoides estrogen receptor beta mRNA, complete cds	sp|P57781|ESR2_MICUN/4.9e-67/Estrogen receptor beta OS=Micropogonias undulatus GN=esr2 PE=2 SV=1	lco:104929859/4.1e-68/estrogen receptor beta-like; K08551 estrogen receptor beta	Hs10835013/2.4e-23/[T] KOG3575 FOG: Hormone receptors	PTHR24084/3.5E-18/--	NA
Unigene22602_All	811	2187.99	366.81	-2.437682108	3.61E-279	Down	2.10E-280	AGJ83083.1/3.6e-18/glucokinase [Scophthalmus maximus]	XM_020643876.1/0.0/PREDICTED: Labrus bergylta glucokinase (gck), mRNA	sp|P17712|HXK4_RAT/1.1e-13/Glucokinase OS=Rattus norvegicus GN=Gck PE=1 SV=2	lcf:108881204/4.8e-19/gck; glucokinase isoform X1; K12407 glucokinase [EC:2.7.1.2]	Hs15967159/2.4e-13/[G] KOG1369 Hexokinase	NA	NA
CL8112.Contig2_All	2513	1332	3566	1.559531782	5.50E-278	Up	3.20E-279	XP_018519430.1/5.1e-127/PREDICTED: calumenin-B [Lates calcarifer] >XP_018519431.1 PREDICTED: calumenin-B [Lates calcarifer]	XM_018663915.1/0.0/PREDICTED: Lates calcarifer calumenin-B (LOC108875173), transcript variant X2, mRNA	sp|B5X4E0|CALUB_SALSA/4.8e-119/Calumenin-B OS=Salmo salar GN=calub PE=2 SV=1	shx:MS3_01466/3.2e-29/Band 7 protein; K17286 erythrocyte band 7 integral membrane protein	Hs4502551/4.3e-109/[TU] KOG4223 Reticulocalbin, calumenin, DNA supercoiling factor, and related Ca2+-binding proteins of the CREC family (EF-Hand protein superfamily)	PS50222/8.962/EF-hand calcium-binding domain profile.	NA
Unigene12181_All	1765	423.27	2020.67	2.394002748	5.82E-278	Up	3.40E-279	KOF74759.1/3.0e-09/hypothetical protein OCBIM_22035665mg [Octopus bimaculoides]	CU075733.20/0.0/Zebrafish DNA sequence from clone CH73-6K14 in linkage group 1, complete sequence	NA	sasa:106593652/4.4e-09/rho guanine nucleotide exchange factor 1-like; K12330 Rho guanine nucleotide exchange factor 1	NA	NA	cellular_component:GO:0016021//integral component of membrane;molecular_function:GO:0003824//catalytic activity;GO:0050662//coenzyme binding;
CL1864.Contig6_All	3261	1799.9	4261.17	1.382152016	1.83E-277	Up	1.07E-278	XP_018534862.1/2.3e-111/PREDICTED: glucose-6-phosphatase-like [Lates calcarifer]	HQ317736.1/0.0/Lateolabrax japonicus glucose-6-phosphatase mRNA, complete cds	sp|Q19KA1|G6PC_FELCA/4.0e-73/Glucose-6-phosphatase OS=Felis catus GN=G6PC PE=2 SV=1	lcf:108885148/3.0e-112/glucose-6-phosphatase-like; K01084 glucose-6-phosphatase [EC:3.1.3.9]	NA	PTHR12591/6.6E-141/--	NA
CL2951.Contig3_All	4678	1274.71	3473.37	1.584986195	3.18E-277	Up	1.86E-278	XP_020462176.1/0.0e+00/leucine-rich repeat flightless-interacting protein 1-like isoform X11 [Monopterus albus]	XM_019276525.1/0.0/PREDICTED: Larimichthys crocea leucine-rich repeat flightless-interacting protein 2-like (LOC109142533), transcript variant X6, mRNA	sp|Q32MZ4|LRRF1_HUMAN/2.8e-80/Leucine-rich repeat flightless-interacting protein 1 OS=Homo sapiens GN=LRRFIP1 PE=1 SV=2	hgl:101700543/1.0e-57/Lrrfip1; LRR binding FLII interacting protein 1; K17785 mitofilin	Hs4758690/2.4e-65/[R] KOG2010 Double stranded RNA binding protein	PTHR19212:SF4/6.2E-161/--	NA
CL9675.Contig2_All	2088	272	1703	2.785219039	6.97E-277	Up	4.09E-278	KKF22915.1/5.4e-58/hypothetical protein EH28_12687 [Larimichthys crocea]	NA	sp|Q54J55|MYBX_DICDI/7.3e-12/Myb-like protein X OS=Dictyostelium discoideum GN=mybX PE=3 SV=1	sgh:107559844/8.6e-28/asph; aspartyl/asparaginyl beta-hydroxylase isoform X1; K00476 aspartate beta-hydroxylase [EC:1.14.11.16]	7292701_2/1.2e-11/[S] KOG4415 Uncharacterized conserved protein	NA	NA
Unigene6382_All	1654	144.14	1405.23	3.424082787	1.02E-276	Up	5.98E-278	KKF09423.1/1.9e-106/X-linked retinitis pigmentosa GTPase regulator [Larimichthys crocea]	XM_019255744.1/0.0/PREDICTED: Larimichthys crocea X-linked retinitis pigmentosa GTPase regulator (LOC104930908), mRNA	sp|E9Q743|CF251_MOUSE/4.5e-49/Cilia- and flagella-associated protein 251 OS=Mus musculus GN=Wdr66 PE=1 SV=1	lco:104930908/9.6e-123/rpgr; X-linked retinitis pigmentosa GTPase regulator; K19607 X-linked retinitis pigmentosa GTPase regulator	CE28973/4.1e-44/[R] KOG1808 AAA ATPase containing von Willebrand factor type A (vWA) domain	NA	NA
Unigene64888_All	995	2	1538	9.725658949	4.04E-275	Up	2.38E-276	KRX85815.1/2.8e-28/17.9 kDa class I heat shock protein, partial [Trichinella patagoniensis]	NA	NA	NA	At2g29500/1.6e-59/[O] KOG0710 Molecular chaperone (small heat-shock protein Hsp26/Hsp42)	PTHR11527/2.2E-96/--	NA
CL3191.Contig3_All	2717	165.05	1449.43	3.273329778	7.65E-275	Up	4.52E-276	XP_008280057.1/2.0e-28/PREDICTED: serine/threonine-protein kinase pim-3 [Stegastes partitus]	XM_020092440.1/0.0/PREDICTED: Paralichthys olivaceus Pim-3 proto-oncogene, serine/threonine kinase (pim3), mRNA	sp|Q9PU85|PIM3_COTJA/2.5e-28/Serine/threonine-protein kinase pim-3 OS=Coturnix japonica GN=PIM3 PE=2 SV=1	lcf:108899862/5.9e-29/pim3; serine/threonine-protein kinase pim-3; K08807 proto-oncogene serine/threonine-protein kinase Pim-3 [EC:2.7.11.1]	Hs4505811/3.2e-25/[T] KOG0583 Serine/threonine protein kinase	PF00069/1.8E-10/Protein kinase domain	biological_process:GO:0043066//negative regulation of apoptotic process;molecular_function:GO:0004674//protein serine/threonine kinase activity;GO:0005524//ATP binding;
CL3405.Contig1_All	1082	1	1869.9	11.00756456	8.82E-275	Up	5.22E-276	CCJ09764.1/1.2e-37/putative heat shock protein hsp20, partial [Hirudo medicinalis]	NA	NA	NA	At5g12020/2.3e-51/[O] KOG0710 Molecular chaperone (small heat-shock protein Hsp26/Hsp42)	PF00011/2.6E-27/Hsp20/alpha crystallin family	NA
Unigene3469_All	6441	472.74	2101.15	2.290879474	2.57E-274	Up	1.52E-275	XP_018527967.1/0.0e+00/PREDICTED: hormone-sensitive lipase isoform X1 [Lates calcarifer]	XM_018672452.1/0.0/PREDICTED: Lates calcarifer lipase E, hormone sensitive type (lipe), transcript variant X2, mRNA	sp|Q05469|LIPS_HUMAN/2.4e-247/Hormone-sensitive lipase OS=Homo sapiens GN=LIPE PE=1 SV=4	mze:101485272/0.0e+00/lipe; lipase E, hormone sensitive type; K07188 hormone-sensitive lipase [EC:3.1.1.79]	HsM4885451/1.7e-247/[I] KOG4388 Hormone-sensitive lipase HSL	PF07859/4.3E-32/alpha/beta hydrolase fold	NA
CL693.Contig2_All	2980	3037.6	765.8	-1.849073178	1.70E-273	Down	1.01E-274	XP_010738618.1/0.0e+00/PREDICTED: alpha-2-macroglobulin isoform X2 [Larimichthys crocea] >KKF15205.1 Alpha-2-macroglobulin [Larimichthys crocea]	XM_010740316.2/0.0/PREDICTED: Larimichthys crocea alpha-2-macroglobulin (LOC104926457), transcript variant X2, mRNA	sp|Q5R4N8|A2MG_PONAB/1.6e-201/Alpha-2-macroglobulin OS=Pongo abelii GN=A2M PE=2 SV=1	lco:104926457/0.0e+00/alpha-2-macroglobulin; K03910 alpha-2-macroglobulin	Hs4557225/2.8e-200/[O] KOG1366 Alpha-macroglobulin	PTHR11412/0.0/--	cellular_component:GO:0005615//extracellular space;molecular_function:GO:0004866//endopeptidase inhibitor activity;
Unigene28756_All	1064	418	1991	2.390737535	1.83E-273	Up	1.08E-274	XP_006788478.1/9.3e-22/PREDICTED: dnaJ homolog subfamily C member 3-like [Neolamprologus brichardi]	XM_018673558.1/0.0/PREDICTED: Lates calcarifer dnaJ homolog subfamily C member 3-like (LOC108881508), mRNA	sp|Q5ZI13|DNJC3_CHICK/1.4e-11/DnaJ homolog subfamily C member 3 OS=Gallus gallus GN=DNAJC3 PE=2 SV=1	lcf:108881508/1.2e-22/LOW QUALITY PROTEIN: dnaJ homolog subfamily C member 3-like; K09523 DnaJ homolog subfamily C member 3	Hs5453980/1.1e-10/[V] KOG0624 dsRNA-activated protein kinase inhibitor P58, contains TPR and DnaJ domains	NA	NA
Unigene6672_All	4353	1727.2	198.02	-2.985897933	1.86E-273	Down	1.11E-274	XP_007557350.1/0.0e+00/PREDICTED: V-type proton ATPase catalytic subunit A [Poecilia formosa] >XP_014849471.1 PREDICTED: V-type proton ATPase catalytic subunit A-like [Poecilia mexicana]	XM_018691630.1/0.0/PREDICTED: Lates calcarifer V-type proton ATPase catalytic subunit A-like (LOC108893523), mRNA	sp|P31404|VATA_BOVIN/0.0e+00/V-type proton ATPase catalytic subunit A OS=Bos taurus GN=ATP6V1A PE=2 SV=2	xma:102233759/0.0e+00/V-type proton ATPase catalytic subunit A; K02145 V-type H+-transporting ATPase subunit A [EC:3.6.3.14]	Hs19913424/0.0e+00/[C] KOG1352 Vacuolar H+-ATPase V1 sector, subunit A	PTHR10338:SF121/0.0/--	biological_process:GO:0046034//ATP metabolic process;GO:0015991//ATP hydrolysis coupled proton transport;cellular_component:GO:0016324//apical plasma membrane;GO:0033180//proton-transporting V-type ATPase, V1 domain;molecular_function:GO:0005524//ATP binding;GO:0046961//proton-transporting ATPase activity, rotational mechanism;
CL693.Contig5_All	2784	2665.35	590.88	-2.034568759	1.86E-272	Down	1.11E-273	XP_010738618.1/0.0e+00/PREDICTED: alpha-2-macroglobulin isoform X2 [Larimichthys crocea] >KKF15205.1 Alpha-2-macroglobulin [Larimichthys crocea]	XM_010740316.2/0.0/PREDICTED: Larimichthys crocea alpha-2-macroglobulin (LOC104926457), transcript variant X2, mRNA	sp|Q5R4N8|A2MG_PONAB/7.0e-204/Alpha-2-macroglobulin OS=Pongo abelii GN=A2M PE=2 SV=1	lco:104926457/0.0e+00/alpha-2-macroglobulin; K03910 alpha-2-macroglobulin	Hs4557225/1.3e-202/[O] KOG1366 Alpha-macroglobulin	PF07677/5.3E-27/A-macroglobulin receptor	cellular_component:GO:0005615//extracellular space;molecular_function:GO:0004866//endopeptidase inhibitor activity;
CL3582.Contig7_All	2911	4798.89	1717.14	-1.343873915	6.43E-272	Down	3.83E-273	ASU91963.1/1.4e-147/interleukin 17 receptor B [Epinephelus coioides]	XM_018688908.1/0.0/PREDICTED: Lates calcarifer interleukin 17 receptor B (il17rb), transcript variant X4, mRNA	sp|Q9NRM6|I17RB_HUMAN/2.9e-14/Interleukin-17 receptor B OS=Homo sapiens GN=IL17RB PE=1 SV=2	pret:103468013/3.3e-102/il17rb; interleukin-17 receptor B; K05165 interleukin 17 receptor B	NA	PF08357/1.6E-24/SEFIR domain	NA
CL3423.Contig5_All	3674	1263.77	3427	1.578031429	8.28E-272	Up	4.94E-273	XP_005744889.1/7.1e-53/PREDICTED: catechol O-methyltransferase domain-containing protein 1-like [Pundamilia nyererei] >XP_005914145.1 PREDICTED: catechol O-methyltransferase domain-containing protein 1-like [Haplochromis burtoni]	XM_003451963.3/0.0/PREDICTED: Oreochromis niloticus catechol O-methyltransferase domain-containing protein 1 (LOC100703190), mRNA	sp|Q86VU5|CMTD1_HUMAN/9.8e-28/Catechol O-methyltransferase domain-containing protein 1 OS=Homo sapiens GN=COMTD1 PE=1 SV=1	rss:109442664/1.1e-17/caffeoyl-CoA O-methyltransferase 1; K00588 caffeoyl-CoA O-methyltransferase [EC:2.1.1.104]	Hs21389377/7.1e-28/[Q] KOG1663 O-methyltransferase	PF01596/3.1E-38/O-methyltransferase	molecular_function:GO:0008171//O-methyltransferase activity;
CL1175.Contig2_All	4102	499.05	2139.03	2.238519605	1.54E-271	Up	9.19E-273	XP_010755595.2/1.3e-199/PREDICTED: non-canonical poly(A) RNA polymerase PAPD5 [Larimichthys crocea] >KKF16354.1 PAP-associated domain-containing protein 5 [Larimichthys crocea]	XM_018666916.1/0.0/PREDICTED: Lates calcarifer poly(A) RNA polymerase D5, non-canonical (papd5), mRNA	sp|Q68ED3|PAPD5_MOUSE/3.0e-118/Non-canonical poly(A) RNA polymerase PAPD5 OS=Mus musculus GN=Papd5 PE=1 SV=2	lco:104940638/1.7e-200/papd5; poly(A) RNA polymerase D5, non-canonical; K03514 non-canonical poly(A) RNA polymerase PAPD5/7 [EC:2.7.7.19]	Hs5902142/4.3e-82/[L] KOG1906 DNA polymerase sigma	PTHR23092:SF26/1.3E-196/--	NA
CL4967.Contig2_All	3117	45.24	1131.13	4.782841168	2.11E-271	Up	1.26E-272	XP_018534541.1/1.0e-129/PREDICTED: hydroxyacid-oxoacid transhydrogenase, mitochondrial isoform X1 [Lates calcarifer]	XM_018679025.1/0.0/PREDICTED: Lates calcarifer alcohol dehydrogenase, iron containing 1 (adhfe1), transcript variant X1, mRNA	sp|Q6P371|HOT_XENTR/1.0e-102/Hydroxyacid-oxoacid transhydrogenase, mitochondrial OS=Xenopus tropicalis GN=adhfe1 PE=2 SV=1	lcf:108884927/1.4e-130/adhfe1; hydroxyacid-oxoacid transhydrogenase, mitochondrial isoform X1; K11173 hydroxyacid-oxoacid transhydrogenase [EC:1.1.99.24]	Hs21389519/5.0e-99/[C] KOG3857 Alcohol dehydrogenase, class IV	PF00465/2.9E-57/Iron-containing alcohol dehydrogenase	NA
CL1307.Contig1_All	4500	3511.18	1013.53	-1.653748004	1.33E-270	Down	7.98E-272	XP_018522713.1/0.0e+00/PREDICTED: solute carrier family 13 member 2-like [Lates calcarifer]	XM_018667197.1/0.0/PREDICTED: Lates calcarifer solute carrier family 13 member 2-like (LOC108877232), mRNA	sp|Q28615|S13A2_RABIT/5.3e-153/Solute carrier family 13 member 2 OS=Oryctolagus cuniculus GN=SLC13A2 PE=2 SV=1	lcf:108877232/0.0e+00/solute carrier family 13 member 2-like; K14445 solute carrier family 13 (sodium-dependent dicarboxylate transporter), member 2/3/5	Hs6912690/3.5e-138/[P] KOG1281 Na+/dicarboxylate, Na+/tricarboxylate and phosphate transporters	PTHR10283/2.4E-304/--	NA
CL10547.Contig1_All	2298	130.89	1348.29	3.503523212	1.89E-270	Up	1.13E-271	NA	XM_010751374.2/0.0/PREDICTED: Larimichthys crocea ER lumen protein-retaining receptor 2 (LOC104935524), mRNA	NA	NA	NA	NA	NA
Unigene44492_All	1783	2	1501	9.690527423	7.40E-270	Up	4.45E-271	XP_019575980.1/1.6e-82/PREDICTED: DEAD-box ATP-dependent RNA helicase 7-like [Rhinolophus sinicus]	XM_019720421.1/0.0/PREDICTED: Rhinolophus sinicus DEAD-box ATP-dependent RNA helicase 7-like (LOC109440262), mRNA	sp|Q3B8Q1|DDX21_RAT/8.8e-83/Nucleolar RNA helicase 2 OS=Rattus norvegicus GN=Ddx21 PE=2 SV=1	rss:109440262/2.1e-83/DEAD-box ATP-dependent RNA helicase 7-like; K16911 ATP-dependent RNA helicase DDX21 [EC:3.6.4.13]	At3g22310/1.1e-156/[A] KOG0331 ATP-dependent RNA helicase	PF00271/2.0E-27/Helicase conserved C-terminal domain	NA
Unigene65412_All	1204	0	2299	12.30560991	2.81E-269	Up	1.70E-270	XP_019578617.1/1.1e-74/PREDICTED: tetraspanin-3 [Rhinolophus sinicus]	NA	NA	epa:110251040/2.4e-06/tetraspanin-9-like; K17350 tetraspanin-9	At2g23810/5.8e-112/[S] LSE0116 A Predicted membrane protein	PTHR32191:SF2/5.4E-173/--	NA
Unigene35153_All	1638	1	1819	10.96774899	4.36E-269	Up	2.64E-270	ELW67537.1/2.2e-139/Cell surface glycoprotein 1 [Tupaia chinensis]	XM_009941793.1/0.0/PREDICTED: Opisthocomus hoazin EPH receptor A2 (EPHA2), mRNA	sp|P05790|FIBH_BOMMO/2.3e-106/Fibroin heavy chain OS=Bombyx mori GN=FIBH PE=1 SV=4	mdo:100019077/9.9e-88/LOR; loricrin; K10385 loricrin	At4g13340/4.3e-78/[M] LSE0601 A Pollen extensin-like protein (Pex)	PR01228/1.4E-5/Eggshell protein signature	NA
Unigene73238_All	840	2	1489	9.6789472	3.83E-268	Up	2.32E-269	XP_012734668.1/1.2e-11/caltractin [Fundulus heteroclitus]	NA	sp|Q2TBN3|CETN2_BOVIN/8.5e-12/Centrin-2 OS=Bos taurus GN=CETN2 PE=2 SV=1	amj:102568761/1.7e-11/CETN1; caltractin; K16465 centrin-1	At4g27280/6.8e-35/[ZD] KOG0028 Ca2+-binding protein (centrin/caltractin), EF-Hand superfamily protein	PTHR10891:SF585/9.2E-63/--	molecular_function:GO:0005509//calcium ion binding;
CL10626.Contig2_All	2809	0	2285	12.29679761	4.45E-268	Up	2.70E-269	XP_019576593.1/1.5e-239/PREDICTED: phospho-2-dehydro-3-deoxyheptonate aldolase 2, chloroplastic [Rhinolophus sinicus]	XM_019721903.1/0.0/PREDICTED: Rhinolophus sinicus phospho-2-dehydro-3-deoxyheptonate aldolase 1, chloroplastic (LOC109441680), partial mRNA	NA	rss:109440864/1.9e-240/phospho-2-dehydro-3-deoxyheptonate aldolase 2, chloroplastic; K01626 3-deoxy-7-phosphoheptulonate synthase [EC:2.5.1.54]	NA	PTHR21337:SF7/0.0/--	NA
Unigene61428_All	1429	0	2284	12.2961661	5.42E-268	Up	3.29E-269	XP_019578626.1/5.4e-25/PREDICTED: probable WRKY transcription factor 62 [Rhinolophus sinicus]	NA	sp|Q554C5|WRKY1_DICDI/5.3e-06/Probable WRKY transcription factor protein 1 OS=Dictyostelium discoideum GN=wrky1 PE=3 SV=2	rss:109441447/1.2e-09/WRKY transcription factor 1-like; K18834 WRKY transcription factor 1	At2g40750/8.3e-33/[KT] LSE0036 A WRKY superfamily transcription factors	PTHR31282/7.3E-84/--	NA
CL4285.Contig1_All	1360	378	1886	2.457690697	1.66E-267	Up	1.01E-268	XP_010731176.1/1.0e-65/PREDICTED: DNA damage-inducible transcript 4-like protein [Larimichthys crocea] >KKF30057.1 DNA damage-inducible transcript 4-like protein [Larimichthys crocea]	XM_018669561.1/0.0/PREDICTED: Lates calcarifer DNA damage-inducible transcript 4-like protein (LOC108878644), mRNA	sp|Q20A00|DDT4L_ONCMY/1.6e-44/DNA damage-inducible transcript 4-like protein OS=Oncorhynchus mykiss GN=ddit4l PE=2 SV=1	srx:107732761/1.9e-20/DNA damage-inducible transcript 4 protein; K08270 DNA-damage-inducible transcript 4	Hs16158038/1.0e-16/[R] TWOG0506 Involved in apoptosis	PF07809/2.9E-35/RTP801 C-terminal region	NA
CL312.Contig8_All	8307	3289.45	6232.89	1.060874029	2.52E-267	Up	1.53E-268	XP_018546600.1/0.0e+00/PREDICTED: nuclear receptor corepressor 1 isoform X1 [Lates calcarifer]	XM_018691087.1/0.0/PREDICTED: Lates calcarifer nuclear receptor corepressor 1 (ncor1), transcript variant X4, mRNA	sp|Q4KKX4|NCOR1_XENTR/0.0e+00/Nuclear receptor corepressor 1 OS=Xenopus tropicalis GN=ncor1 PE=2 SV=1	lcf:108893218/0.0e+00/ncor1; nuclear receptor corepressor 1 isoform X1; K04650 nuclear receptor co-repressor 1	Hs5454138/0.0e+00/[K] KOG1878 Nuclear receptor coregulator SMRT/SMRTER, contains Myb-like domains	PTHR13992/0.0/--	NA
CL4617.Contig1_All	1556	1	1803.13	10.95510686	2.65E-267	Up	1.62E-268	XP_019577712.1/1.0e-173/PREDICTED: ADP,ATP carrier protein 2, mitochondrial [Rhinolophus sinicus]	XM_019722153.1/0.0/PREDICTED: Rhinolophus sinicus ADP,ATP carrier protein 2, mitochondrial (LOC109441908), mRNA	sp|Q27238|ADT1_ANOGA/2.4e-84/ADP,ATP carrier protein 1 OS=Anopheles gambiae GN=AGAP006782 PE=2 SV=2	rss:109441908/1.3e-174/ADP,ATP carrier protein 2, mitochondrial; K05863 solute carrier family 25 (mitochondrial adenine nucleotide translocator), member 4/5/6/31	At5g13490/6.2e-183/[C] KOG0749 Mitochondrial ADP/ATP carrier proteins	PR00926/4.0E-68/Mitochondrial carrier protein signature	biological_process:GO:0055085//transmembrane transport;cellular_component:GO:0005743//mitochondrial inner membrane;GO:0016021//integral component of membrane;molecular_function:GO:0005215//transporter activity;
CL1427.Contig2_All	1838	1796.37	233.86	-2.802548347	5.06E-267	Down	3.08E-268	XP_019126800.1/4.5e-149/PREDICTED: hematopoietically-expressed homeobox protein HHEX [Larimichthys crocea] >KKF18991.1 Hematopoietically-expressed homeobox protein hhex [Larimichthys crocea]	XM_019271255.1/0.0/PREDICTED: Larimichthys crocea hematopoietically expressed homeobox (hhex), mRNA	sp|Q8AWG6|HHEX_XENTR/2.8e-92/Hematopoietically-expressed homeobox protein hhex OS=Xenopus tropicalis GN=hhex PE=2 SV=1	lco:104928865/6.0e-150/hhex; hematopoietically expressed homeobox; K08024 homeobox protein HEX	Hs4506049/5.0e-91/[K] KOG0483 Transcription factor HEX, contains HOX and HALZ domains	PF00046/1.8E-20/Homeobox domain	NA
CL1528.Contig2_All	2516	1302.01	66.38	-4.155028928	3.21E-266	Down	1.96E-267	XP_018540024.1/2.4e-161/PREDICTED: histidine ammonia-lyase [Lates calcarifer]	XM_010757292.2/0.0/PREDICTED: Larimichthys crocea histidine ammonia-lyase (hal), mRNA	sp|A7YWP4|HUTH_BOVIN/1.4e-129/Histidine ammonia-lyase OS=Bos taurus GN=HAL PE=2 SV=1	lcf:108888506/3.2e-162/hal; histidine ammonia-lyase; K01745 histidine ammonia-lyase [EC:4.3.1.3]	Hs4504333/2.2e-129/[Q] KOG0222 Phenylalanine and histidine ammonia-lyase	PF12053/3.3E-7/Domain of unknown function (DUF3534)	NA
CL5649.Contig1_All	979	2661	5385	1.155796995	2.84E-265	Up	1.74E-266	XP_019113308.1/4.1e-56/PREDICTED: dolichyl-diphosphooligosaccharide--protein glycosyltransferase subunit DAD1 [Larimichthys crocea] >KKF30762.1 Dolichyl-diphosphooligosaccharide--protein glycosyltransferase subunit DAD1 [Larimichthys crocea]	BT083135.1/0.0/Anoplopoma fimbria clone afim-evh-504-298 Dolichyl-diphosphooligosaccharide--protein glycosyltransferase subunit DAD1 putative mRNA, complete cds	sp|P61803|DAD1_HUMAN/3.5e-49/Dolichyl-diphosphooligosaccharide--protein glycosyltransferase subunit DAD1 OS=Homo sapiens GN=DAD1 PE=1 SV=3	lco:104931853/5.4e-57/dad1; defender against cell death 1; K12668 oligosaccharyltransferase complex subunit epsilon	Hs4503253/2.5e-49/[DO] KOG1746 Defender against cell death protein/oligosaccharyltransferase, epsilon subunit	PTHR10705/2.6E-74/--	biological_process:GO:0006486//protein glycosylation;GO:0006487//protein N-linked glycosylation;cellular_component:GO:0008250//oligosaccharyltransferase complex;GO:0016021//integral component of membrane;molecular_function:GO:0004579//dolichyl-diphosphooligosaccharide-protein glycotransferase activity;
CL3582.Contig6_All	4692	198.99	1491.71	3.045018416	5.55E-265	Up	3.40E-266	ASU91963.1/4.3e-111/interleukin 17 receptor B [Epinephelus coioides]	XM_014213311.1/0.0/PREDICTED: Salmo salar uncharacterized LOC106612283 (LOC106612283), mRNA	sp|Q9NRM6|I17RB_HUMAN/4.6e-14/Interleukin-17 receptor B OS=Homo sapiens GN=IL17RB PE=1 SV=2	lco:109137939/1.5e-80/il17rb; interleukin 17 receptor B; K05165 interleukin 17 receptor B	NA	PTHR15583/1.5E-31/--	NA
CL11662.Contig2_All	2276	204.86	1503.85	3.014769612	1.28E-264	Up	7.84E-266	XP_018538811.1/4.8e-116/PREDICTED: GTP cyclohydrolase 1-like [Lates calcarifer]	XM_018683295.1/0.0/PREDICTED: Lates calcarifer GTP cyclohydrolase 1-like (LOC108887765), mRNA	sp|P51596|GCH1_ONCMY/1.3e-91/GTP cyclohydrolase 1 (Fragment) OS=Oncorhynchus mykiss GN=gch1 PE=2 SV=1	lcf:108887765/6.3e-117/GTP cyclohydrolase 1-like; K01495 GTP cyclohydrolase IA [EC:3.5.4.16]	Hs4503949/1.1e-76/[H] KOG2698 GTP cyclohydrolase I	PS00859/-/GTP cyclohydrolase I signature 1.	biological_process:GO:0046654//tetrahydrofolate biosynthetic process;cellular_component:GO:0005737//cytoplasm;molecular_function:GO:0003934//GTP cyclohydrolase I activity;
CL11034.Contig3_All	1341	335.48	1787.15	2.552181223	1.47E-264	Up	9.02E-266	CDQ75122.1/4.0e-14/unnamed protein product [Oncorhynchus mykiss]	LN596019.1/0.0/Cyprinus carpio genome assembly common carp genome ,scaffold 000001628	sp|Q6ZRP5|YD019_HUMAN/1.8e-08/Putative uncharacterized protein FLJ46204 OS=Homo sapiens PE=5 SV=2	aqu:100633468/9.2e-07/uncharacterized protein LOC100633468; K15720 NEDD4-binding protein 2 [EC:3.-.-.-]	NA	NA	biological_process:GO:0006284//base-excision repair;GO:0006260//DNA replication;GO:0032508//DNA duplex unwinding;GO:0000724//double-strand break repair via homologous recombination;cellular_component:GO:0005634//nucleus;GO:0005694//chromosome;GO:0005737//cytoplasm;GO:0016021//integral component of membrane;molecular_function:GO:0003677//DNA binding;GO:0005524//ATP binding;GO:0009378//four-way jun…
CL9777.Contig5_All	2169	617.03	2320.88	2.050078552	7.95E-264	Up	4.89E-265	XP_018529496.1/7.5e-34/PREDICTED: translocating chain-associated membrane protein 1 [Lates calcarifer]	XM_010733949.2/0.0/PREDICTED: Larimichthys crocea translocating chain-associated membrane protein 1-like 1 (LOC104921422), mRNA	sp|Q6DED0|TR1L1_XENLA/1.8e-21/Translocating chain-associated membrane protein 1-like 1 OS=Xenopus laevis GN=tram1l1 PE=2 SV=1	lcf:108881807/9.9e-35/tram1; translocating chain-associated membrane protein 1; K14010 translocating chain-associated membrane protein 1	Hs7657655/1.2e-19/[U] KOG1608 Protein transporter of the TRAM (translocating chain-associating membrane) superfamily	NA	biological_process:GO:0015031//protein transport;cellular_component:GO:0016021//integral component of membrane;
[truncated: 36,552 more rows]
